# Supplementary material for: Establishing the relationship between non-human primates and mangrove forests at the global, national, and local scales
Source: PLoS One. 2022 Nov 11;17(11):e0277440. doi: 10.1371/journal.pone.0277440 (PMC9651587; doi:10.1371/journal.pone.0277440)
Supplement: S1 Table — (CSV) [file pone.0277440.s001.csv]

Species	Identifier	Area (m2)	Status	Family	Genus
Macaca fascicularis	12551	17232811994	LC	CERCOPITHECIDAE	Macaca
Macaca nemestrina	12555	12559841649	VU	CERCOPITHECIDAE	Macaca
Trachypithecus cristatus	22035	10967024253	NT	CERCOPITHECIDAE	Trachypithecus
Cephalopachus bancanus	21488	8501179478	VU	TARSIIDAE	Tarsius
Nycticebus menagensis	163013860	7673754445	VU	LORISIDAE	Nycticebus
Nasalis larvatus	14352	7282140979	EN	CERCOPITHECIDAE	Nasalis
Galagoides thomasi	40653	7019822827	LC	GALAGIDAE	Galagoides
Galagoides demidoff	40649	6748763936	LC	GALAGIDAE	Galagoides
Ateles geoffroyi	2279	5416737919	EN	ATELIDAE	Ateles
Cercocebus torquatus	4201	4909461426	EN	CERCOPITHECIDAE	Cercocebus
Hylobates funereus	39890	4404126603	EN	HYLOBATIDAE	Hylobates
Presbytis rubicunda	18131	4389102845	LC	CERCOPITHECIDAE	Presbytis
Nycticebus kayan	163015583	4283646421	VU	LORISIDAE	Nycticebus
Sapajus apella	172351505	4210759586	LC	CEBIDAE	Sapajus
Perodicticus edwardsi	136852	4065658246	LC	LORISIDAE	Perodicticus
Alouatta palliata	39960	4046423221	LC	ATELIDAE	Alouatta
Nycticebus bengalensis	39758	3967812771	VU	LORISIDAE	Nycticebus
Cercopithecus mona	4222	3741825811	LC	CERCOPITHECIDAE	Cercopithecus
Aotus azarae	41539	3360943638	LC	AOTIDAE	Aotus
Trachypithecus obscurus	22039	3243914696	NT	CERCOPITHECIDAE	Trachypithecus
Hylobates lar	10548	3187588708	EN	HYLOBATIDAE	Hylobates
Cercopithecus nictitans	4224	3164639520	NT	CERCOPITHECIDAE	Cercopithecus
Pan troglodytes	15933	3104269771	EN	HOMINIDAE	Pan
Presbytis sabana	39810	2980630493	EN	CERCOPITHECIDAE	Presbytis
Presbytis femoralis	18126	2968864766	NT	CERCOPITHECIDAE	Presbytis
Alouatta belzebul	39957	2893449652	VU	ATELIDAE	Alouatta
Nycticebus coucang	163017685	2888651790	EN	LORISIDAE	Nycticebus
Chiropotes satanas	39956	2685352649	CR	PITHECIIDAE	Chiropotes
Saimiri collinsi	70610928	2617703582	LC	CEBIDAE	Saimiri
Alouatta macconnelli	40642	2543552785	LC	ATELIDAE	Alouatta
Hylobates agilis	10543	2504819407	EN	HYLOBATIDAE	Hylobates
Saguinus ursulus	70610874	2431059256	VU	CALLITRICHIDAE	Saguinus
Cebus kaapori	40019	2399671064	CR	CEBIDAE	Cebus
Cercopithecus pogonias	92411527	2394246745	NT	CERCOPITHECIDAE	Cercopithecus
Macaca arctoides	12548	2145009571	VU	CERCOPITHECIDAE	Macaca
Cebus capucinus	81257277	2119947350	VU	CEBIDAE	Cebus
Cercopithecus campbelli	136930	1918576876	LC	CERCOPITHECIDAE	Cercopithecus
Ateles fusciceps	135446	1896730058	CR	ATELIDAE	Ateles
Cercocebus atys	136933	1866582588	NT	CERCOPITHECIDAE	Cercocebus
Cercopithecus erythrogaster	4217	1836576838	VU	CERCOPITHECIDAE	Cercopithecus
Saguinus midas	41525	1758049615	LC	CALLITRICHIDAE	Saguinus
Galago senegalensis	8789	1728026764	LC	GALAGIDAE	Galago
Perodicticus potto	91995408	1710337093	LC	LORISIDAE	Perodicticus
Cebus olivaceus	81384371	1691795421	LC	CEBIDAE	Cebus
Chlorocebus pygerythrus	136271	1668794831	LC	CERCOPITHECIDAE	Chlorocebus
Saimiri sciureus	43968	1617197153	LC	CEBIDAE	Saimiri
Arctocebus calabarensis	2054	1614168934	NT	LORISIDAE	Arctocebus
Cebus imitator	81265980	1525279019	VU	CEBIDAE	Cebus
Hylobates abbotti	39889	1477814416	EN	HYLOBATIDAE	Hylobates
Otolemur crassicaudatus	15643	1464081153	LC	GALAGIDAE	Otolemur
Macaca leonina	39792	1455064008	VU	CERCOPITHECIDAE	Macaca
Callithrix jacchus	41518	1379424834	LC	CALLITRICHIDAE	Callithrix
Cercopithecus cephus	4214	1334762314	LC	CERCOPITHECIDAE	Cercopithecus
Presbytis mitrata	39813	1293317675	VU	CERCOPITHECIDAE	Presbytis
Euoticus pallidus	8266	1288681607	LC	GALAGIDAE	Euoticus
Alouatta pigra	914	1263815847	EN	ATELIDAE	Alouatta
Pithecia pithecia	43942	1230364076	LC	PITHECIIDAE	Pithecia
Sciurocheirus alleni	8785	1228609781	LC	GALAGIDAE	Sciurocheirus
Arctocebus aureus	2053	1215728554	LC	LORISIDAE	Arctocebus
Euoticus elegantulus	8265	1215728554	LC	GALAGIDAE	Euoticus
Alouatta arctoidea	136486	1213568683	LC	ATELIDAE	Alouatta
Miopithecus ogouensis	41570	1213568537	NT	CERCOPITHECIDAE	Miopithecus
Lophocebus albigena	12309	1209478778	VU	CERCOPITHECIDAE	Lophocebus
Gorilla gorilla	9404	1208855934	CR	HOMINIDAE	Gorilla
Presbytis frontata	18127	1179411874	VU	CERCOPITHECIDAE	Presbytis
Cercopithecus neglectus	4223	1168998556	LC	CERCOPITHECIDAE	Cercopithecus
Chlorocebus sabaeus	136265	1139725129	LC	CERCOPITHECIDAE	Chlorocebus
Mandrillus sphinx	12754	1063723146	VU	CERCOPITHECIDAE	Mandrillus
Colobus polykomos	5144	1038071510	VU	CERCOPITHECIDAE	Colobus
Cercopithecus erythrotis	4218	1029683277	VU	CERCOPITHECIDAE	Cercopithecus
Nycticebus borneanus	163015906	1028559675	VU	LORISIDAE	Nycticebus
Colobus satanas	5145	1001979184	VU	CERCOPITHECIDAE	Colobus
Piliocolobus badius	161247840	994240282	EN	CERCOPITHECIDAE	Piliocolobus
Cercopithecus petaurista	4225	983411001	LC	CERCOPITHECIDAE	Cercopithecus
Cercopithecus mitis	4221	949674766	LC	CERCOPITHECIDAE	Cercopithecus
Hylobates muelleri	39888	936300010	EN	HYLOBATIDAE	Hylobates
Sciurocheirus gabonensis	136214	898943161	LC	GALAGIDAE	Sciurocheirus
Papio cynocephalus	92250442	862525273	LC	CERCOPITHECIDAE	Papio
Pongo pygmaeus	17975	782989335	CR	HOMINIDAE	Pongo
Aotus zonalis	39953	771797070	DD	AOTIDAE	Aotus
Saguinus geoffroyi	41522	764875933	NT	CALLITRICHIDAE	Saguinus
Presbytis canicrus	39808	746769761	EN	CERCOPITHECIDAE	Presbytis
Paragalago granti	91970347	734619570	LC	GALAGIDAE	Paragalago
Cercopithecus diana	4245	656882084	EN	CERCOPITHECIDAE	Cercopithecus
Otolemur garnettii	15644	570906818	LC	GALAGIDAE	Otolemur
Trachypithecus phayrei	22040	560835473	EN	CERCOPITHECIDAE	Trachypithecus
Presbytis siamensis	18134	559212104	NT	CERCOPITHECIDAE	Presbytis
Presbytis hosei	175648870	551667625	VU	CERCOPITHECIDAE	Presbytis
Trachypithecus germaini	39874	545723653	EN	CERCOPITHECIDAE	Trachypithecus
Carlito syrichta	21492	524675960	NT	TARSIIDAE	Tarsius
Papio papio	16018	515618073	NT	CERCOPITHECIDAE	Papio
Sapajus xanthosternos	4074	472968438	CR	CEBIDAE	Sapajus
Alouatta ululata	918	459651888	EN	ATELIDAE	Alouatta
Alouatta guariba	39916	454844645	LC	ATELIDAE	Alouatta
Hoolock hoolock	39876	442394284	EN	HYLOBATIDAE	Hoolock
Cebus aequatorialis	4081	434864334	CR	CEBIDAE	Cebus
Sapajus libidinosus	136346	434668156	NT	CEBIDAE	Sapajus
Sapajus nigritus	136717	427687751	NT	CEBIDAE	Sapajus
Alouatta juara	922	388491888	LC	ATELIDAE	Alouatta
Alouatta seniculus	70547436	388452827	LC	ATELIDAE	Alouatta
Callicebus melanochir	39930	372686298	VU	PITHECIIDAE	Callicebus
Nycticebus bancanus	163015864	364754142	CR	LORISIDAE	Nycticebus
Hylobates albibarbis	39879	359097278	EN	HYLOBATIDAE	Hylobates
Papio ursinus	16022	358622788	LC	CERCOPITHECIDAE	Papio
Tarsius tarsier	162369551	341802844	VU	TARSIIDAE	Tarsius
Trachypithecus auratus	39848	333782593	VU	CERCOPITHECIDAE	Trachypithecus
Saimiri oerstedii	19836	327006244	VU	CEBIDAE	Saimiri
Erythrocebus patas	174391079	319947518	NT	CERCOPITHECIDAE	Erythrocebus
Aotus griseimembra	1807	311278108	VU	AOTIDAE	Aotus
Chlorocebus cynosuros	136291	294216952	LC	CERCOPITHECIDAE	Chlorocebus
Presbytis bicolor	39812	282275715	DD	CERCOPITHECIDAE	Presbytis
Hylobates pileatus	10552	266852295	EN	HYLOBATIDAE	Hylobates
Cercopithecus sclateri	4229	238638911	EN	CERCOPITHECIDAE	Cercopithecus
Nycticebus hilleri	163019804	234733968	EN	LORISIDAE	Nycticebus
Microcebus murinus	163314248	228784480	LC	CHEIROGALEIDAE	Microcebus
Cebus castaneus	43941	224328423	LC	CEBIDAE	Cebus
Ateles paniscus	2283	223003957	VU	ATELIDAE	Ateles
Saguinus niger	160901052	220988544	VU	CALLITRICHIDAE	Saguinus
Macaca ochreata	39793	210404651	VU	CERCOPITHECIDAE	Macaca
Callicebus nigrifrons	39943	199187299	NT	PITHECIIDAE	Callicebus
Nycticebus pygmaeus	14941	192803464	VU	LORISIDAE	Nycticebus
Sapajus flavius	136253	190631134	CR	CEBIDAE	Sapajus
Cebus cesarae	4082	186186420	EN	CEBIDAE	Cebus
Macaca mulatta	12554	185330376	LC	CERCOPITHECIDAE	Macaca
Macaca tonkeana	12563	166025025	VU	CERCOPITHECIDAE	Macaca
Miopithecus talapoin	13572	165014644	VU	CERCOPITHECIDAE	Miopithecus
Presbytis thomasi	18132	164765335	VU	CERCOPITHECIDAE	Presbytis
Macaca brunnescens	12569	160820758	VU	CERCOPITHECIDAE	Macaca
Callicebus coimbrai	39954	154587590	EN	PITHECIIDAE	Callicebus
Piliocolobus epieni	41024	154438915	CR	CERCOPITHECIDAE	Piliocolobus
Semnopithecus entellus	39832	144504211	LC	CERCOPITHECIDAE	Semnopithecus
Presbytis sumatranus	136912	139200265	EN	CERCOPITHECIDAE	Presbytis
Presbytis chrysomelas	39803	137318920	CR	CERCOPITHECIDAE	Presbytis
Microcebus myoxinus	13325	124995259	VU	CHEIROGALEIDAE	Microcebus
Saguinus oedipus	19823	121913556	CR	CALLITRICHIDAE	Saguinus
Procolobus verus	18245	120432271	VU	CERCOPITHECIDAE	Procolobus
Paragalago cocos	136212	117915823	LC	GALAGIDAE	Paragalago
Brachyteles arachnoides	2993	106822050	CR	ATELIDAE	Brachyteles
Cebus leucocephalus	70333164	89446252	VU	CEBIDAE	Cebus
Macaca hecki	12570	84977820	VU	CERCOPITHECIDAE	Macaca
Callithrix geoffroyi	3572	83733823	LC	CALLITRICHIDAE	Callithrix
Callithrix aurita	3570	82598517	EN	CALLITRICHIDAE	Callithrix
Tarsius supriatnai	162336881	74473260	VU	TARSIIDAE	Tarsius
Callithrix kuhlii	3575	74188259	VU	CALLITRICHIDAE	Callithrix
Sapajus robustus	42697	72248864	EN	CEBIDAE	Sapajus
Tarsius dentatus	21489	66655295	VU	TARSIIDAE	Tarsius
Eulemur fulvus	8207	66620543	NT	LEMURIDAE	Eulemur
Tarsius spectrumgurskyae	162336422	60451374	VU	TARSIIDAE	Tarsius
Eulemur rufus	8209	57102794	VU	LEMURIDAE	Eulemur
Callicebus personatus	3555	56837406	VU	PITHECIIDAE	Callicebus
Hapalemur griseus	9673	56814817	VU	LEMURIDAE	Hapalemur
Hylobates klossii	10547	56204611	EN	HYLOBATIDAE	Hylobates
Simias concolor	20229	56204611	CR	CERCOPITHECIDAE	Simias
Macaca nigra	12556	52648649	CR	CERCOPITHECIDAE	Macaca
Propithecus deckenii	18357	51242770	EN	INDRIIDAE	Propithecus
Phaner pallescens	16874	50797661	EN	CHEIROGALEIDAE	Phaner
Lepilemur edwardsi	11617	50488001	EN	LEPILEMURIDAE	Lepilemur
Papio kindae	136848	50440566	LC	CERCOPITHECIDAE	Papio
Colobus angolensis	5142	49834451	LC	CERCOPITHECIDAE	Colobus
Leontopithecus chrysomelas	40643	49587179	EN	CALLITRICHIDAE	Leontopithecus
Colobus vellerosus	5146	45024921	CR	CERCOPITHECIDAE	Colobus
Daubentonia madagascariensis	6302	44286954	EN	DAUBENTONIIDAE	Daubentonia
Symphalangus syndactylus	39779	43781560	EN	HYLOBATIDAE	Symphalangus
Galago moholi	8788	43528122	LC	GALAGIDAE	Galago
Galago gallarum	8786	40951118	LC	GALAGIDAE	Galago
Brachyteles hypoxanthus	2994	38712016	CR	ATELIDAE	Brachyteles
Tarsius lariang	136319	36722190	DD	TARSIIDAE	Tarsius
Macaca pagensis	39794	31967606	CR	CERCOPITHECIDAE	Macaca
Presbytis potenziani	39815	31967606	CR	CERCOPITHECIDAE	Presbytis
Lepilemur ruficaudatus	11621	29691111	VU	LEPILEMURIDAE	Lepilemur
Eulemur rufifrons	136269	29161412	NT	LEMURIDAE	Eulemur
Ateles hybridus	39961	24990179	CR	ATELIDAE	Ateles
Colobus guereza	5143	24326159	LC	CERCOPITHECIDAE	Colobus
Macaca siberu	39795	24237005	VU	CERCOPITHECIDAE	Macaca
Presbytis siberu	39816	24237005	EN	CERCOPITHECIDAE	Presbytis
Chlorocebus tantalus	136208	23653308	LC	CERCOPITHECIDAE	Chlorocebus
Papio anubis	40647	23252679	LC	CERCOPITHECIDAE	Papio
Mirza zaza	136684	22637741	EN	CHEIROGALEIDAE	Mirza
Tarsius niemitzi	162337005	22222363	EN	TARSIIDAE	Tarsius
Presbytis melalophos	39811	21257742	EN	CERCOPITHECIDAE	Presbytis
Tarsius fuscus	162369593	21063525	VU	TARSIIDAE	Tarsius
Macaca maura	12553	21015463	EN	CERCOPITHECIDAE	Macaca
Macaca nigrescens	12568	20499171	VU	CERCOPITHECIDAE	Macaca
Cercopithecus lowei	136931	20317112	VU	CERCOPITHECIDAE	Cercopithecus
Cercocebus lunulatus	4206	19153935	EN	CERCOPITHECIDAE	Cercocebus
Cercopithecus roloway	4232	18196039	CR	CERCOPITHECIDAE	Cercopithecus
Eulemur macaco	8212	17567842	VU	LEMURIDAE	Eulemur
Propithecus coquereli	18355	17473253	EN	INDRIIDAE	Propithecus
Semnopithecus priam	167546892	14086362	NT	CERCOPITHECIDAE	Semnopithecus
Piliocolobus waldroni	18248	13002220	CR	CERCOPITHECIDAE	Piliocolobus
Cercopithecus ascanius	4212	12668465	LC	CERCOPITHECIDAE	Cercopithecus
Piliocolobus kirkii	39992	11301571	EN	CERCOPITHECIDAE	Piliocolobus
Macaca sinica	12560	9661619	EN	CERCOPITHECIDAE	Macaca
Presbytis natunae	136500	9215622	VU	CERCOPITHECIDAE	Presbytis
Hapalemur occidentalis	9678	8863559	VU	LEMURIDAE	Hapalemur
Macaca assamensis	12549	8651889	NT	CERCOPITHECIDAE	Macaca
Hylobates moloch	10550	8298455	EN	HYLOBATIDAE	Hylobates
Pygathrix nemaeus	39826	8275010	EN	CERCOPITHECIDAE	Pygathrix
Leontopithecus caissara	11503	7859159	CR	CALLITRICHIDAE	Leontopithecus
Macaca radiata	12558	7487299	LC	CERCOPITHECIDAE	Macaca
Tarsius pelengensis	21494	6759963	EN	TARSIIDAE	Tarsius
Loris lydekkerianus	44722	6621997	LC	LORISIDAE	Loris
Tarsius wallacei	195277	6590329	DD	TARSIIDAE	Tarsius
Presbytis comata	18125	6574704	EN	CERCOPITHECIDAE	Presbytis
Trachypithecus mauritius	39849	6570500	VU	CERCOPITHECIDAE	Trachypithecus
Phaner parienti	16873	6485388	EN	CHEIROGALEIDAE	Phaner
Paragalago zanzibaricus	8790	5757637	LC	GALAGIDAE	Paragalago
Cercocebus agilis	136615	5543951	LC	CERCOPITHECIDAE	Cercocebus
Propithecus coronatus	18356	4586865	EN	INDRIIDAE	Propithecus
Semnopithecus vetulus	22042	4064380	EN	CERCOPITHECIDAE	Trachypithecus
Eulemur flavifrons	8211	3768339	CR	LEMURIDAE	Eulemur
Eulemur mongoz	8202	3653140	CR	LEMURIDAE	Eulemur
Lepilemur otto	136796	3134596	EN	LEPILEMURIDAE	Lepilemur
Lepilemur mittermeieri	136622	2957792	EN	LEPILEMURIDAE	Lepilemur
Cebus malitiosus	4084	2087029	EN	CEBIDAE	Cebus
Lemur catta	11496	1840434	EN	LEMURIDAE	Lemur
Avahi unicolor	41579	1677646	EN	INDRIIDAE	Avahi
Tarsius sangirensis	21493	1510294	EN	TARSIIDAE	Tarsius
Microcebus griseorufus	136637	1479215	LC	CHEIROGALEIDAE	Microcebus
Lepilemur sahamalaza	136645	1364350	CR	LEPILEMURIDAE	Lepilemur
Leontopithecus rosalia	11506	1186852	EN	CALLITRICHIDAE	Leontopithecus
Chiropotes chiropotes	43891	879363	LC	PITHECIIDAE	Chiropotes
Chiropotes sagulatus	70330167	879363	LC	PITHECIIDAE	Chiropotes
Trachypithecus margarita	39875	656301	EN	CERCOPITHECIDAE	Trachypithecus
Callicebus barbarabrownae	39929	650947	CR	PITHECIIDAE	Callicebus
Papio hamadryas	16019	474752	LC	CERCOPITHECIDAE	Papio
Cheirogaleus medius	163023599	442791	VU	CHEIROGALEIDAE	Cheirogaleus
Propithecus verreauxi	18354	414539	EN	INDRIIDAE	Propithecus
Avahi occidentalis	2435	390699	EN	INDRIIDAE	Avahi
Eulemur coronatus	8199	366336	EN	LEMURIDAE	Eulemur
Eulemur sanfordi	8210	364275	EN	LEMURIDAE	Eulemur
Trachypithecus pileatus	22041	302384	VU	CERCOPITHECIDAE	Trachypithecus
Microcebus mamiratra	136206	289222	CR	CHEIROGALEIDAE	Microcebus
Lepilemur tymerlachsoni	136709	264521	CR	LEPILEMURIDAE	Lepilemur
Mirza coquereli	13584	259340	EN	CHEIROGALEIDAE	Mirza
Propithecus tattersalli	18352	230441	CR	INDRIIDAE	Propithecus
Microcebus ravelobensis	39751	203428	EN	CHEIROGALEIDAE	Microcebus
Lepilemur aeeclis	136376	179323	VU	LEPILEMURIDAE	Lepilemur
Macaca cyclopis	12550	148640	LC	CERCOPITHECIDAE	Macaca
Macaca fuscata	12552	95404	LC	CERCOPITHECIDAE	Macaca
Hoolock tianxing	118355648	86665	EN	HYLOBATIDAE	Hoolock
Semnopithecus hypoleucos	167543916	68212	LC	CERCOPITHECIDAE	Semnopithecus
Microcebus danfossi	136347	56428	EN	CHEIROGALEIDAE	Microcebus
Pygathrix nigripes	39828	30554	EN	CERCOPITHECIDAE	Pygathrix
Lepilemur dorsalis	11616	22407	VU	LEPILEMURIDAE	Lepilemur
Chlorocebus aethiops	4233	12395	LC	CERCOPITHECIDAE	Chlorocebus
Trachypithecus poliocephalus	39871	9392	CR	CERCOPITHECIDAE	Trachypithecus
Microcebus tavaratra	41571	8185	VU	CHEIROGALEIDAE	Microcebus
Lepilemur ankaranensis	136731	7200	EN	LEPILEMURIDAE	Lepilemur
Trachypithecus hatinhensis	40789	6171	EN	CERCOPITHECIDAE	Trachypithecus
Lepilemur ahmansoni	136843	4229	EN	LEPILEMURIDAE	Lepilemur
Microcebus arnholdi	16971390	2292	EN	CHEIROGALEIDAE	Microcebus
Phaner electromontis	16875	1800	EN	CHEIROGALEIDAE	Phaner
Allochrocebus preussi	4227	914	EN	CERCOPITHECIDAE	Allochrocebus
Trachypithecus delacouri	22043	108	CR	CERCOPITHECIDAE	Trachypithecus
