# Supplementary material for: Establishing the relationship between non-human primates and mangrove forests at the global, national, and local scales
Source: PLoS One. 2022 Nov 11;17(11):e0277440. doi: 10.1371/journal.pone.0277440 (PMC9651587; doi:10.1371/journal.pone.0277440)
Supplement: S2 Table — (CSV) [file pone.0277440.s002.csv]

Country_MonkeyID	Country	MonkeyID	Sum_m2	Pixel_Count
AGO13572	AGO	13572	165014644	269635
AGO136291	AGO	136291	165016183	269637
AGO136848	AGO	136848	50440566	82297
AGO136852	AGO	136852	117167669	191522
AGO15643	AGO	15643	55364427	88234
AGO40649	AGO	40649	165014644	269635
AGO40653	AGO	40653	110259928	182502
AGO4212	AGO	4212	12668465	18351
AGO4221	AGO	4221	58043669	92536
AGO4223	AGO	4223	109649581	181400
AGO8788	AGO	8788	43528122	71402
BEN136208	BEN	136208	5587100	34013
BEN174391079	BEN	174391079	5587100	34013
BEN40647	BEN	40647	5587100	34013
BEN40653	BEN	40653	6979861	40200
BEN4217	BEN	4217	5583047	33923
BEN4222	BEN	4222	6979861	40200
BEN5146	BEN	5146	6979861	40200
BEN91995408	BEN	91995408	5587100	34013
BGD12551	BGD	12551	272994	551
BGD12554	BGD	12554	145230871	303346
BGD22040	BGD	22040	556332	1707
BGD22041	BGD	22041	301180	777
BGD39758	BGD	39758	4836701	16777
BGD39792	BGD	39792	2099518	6819
BGD39832	BGD	39832	143937234	292892
BGD39876	BGD	39876	6285620	20908
BLZ2279	BLZ	2279	191524912	256615
BLZ914	BLZ	914	188221310	251716
BRA11503	BRA	11503	7859159	10403
BRA11506	BRA	11506	1186852	2053
BRA136253	BRA	136253	190631134	244020
BRA136346	BRA	136346	434668156	590656
BRA136717	BRA	136717	427687751	562966
BRA160901052	BRA	160901052	220988544	279243
BRA172351505	BRA	172351505	3109475483	3771583
BRA2283	BRA	2283	216043792	255179
BRA2993	BRA	2993	106822050	143484
BRA2994	BRA	2994	38712016	50353
BRA3555	BRA	3555	56837406	74783
BRA3570	BRA	3570	82598517	110744
BRA3572	BRA	3572	83733823	108720
BRA3575	BRA	3575	74188259	89131
BRA39916	BRA	39916	454844645	593594
BRA39929	BRA	39929	650947	981
BRA39930	BRA	39930	372686298	473899
BRA39943	BRA	39943	199187299	265252
BRA39954	BRA	39954	154587590	212224
BRA39956	BRA	39956	2685352649	3282030
BRA39957	BRA	39957	2893449652	3537380
BRA40019	BRA	40019	2399671064	2921187
BRA40642	BRA	40642	821249074	972595
BRA40643	BRA	40643	49587179	59477
BRA4074	BRA	4074	472968438	615263
BRA41518	BRA	41518	1379424834	1823717
BRA41525	BRA	41525	811305416	960296
BRA41539	BRA	41539	3360943638	4115304
BRA42697	BRA	42697	72248864	93760
BRA43891	BRA	43891	879363	962
BRA43941	BRA	43941	22667517	25190
BRA43942	BRA	43942	100151710	114061
BRA43968	BRA	43968	756160542	894819
BRA70330167	BRA	70330167	879363	962
BRA70610874	BRA	70610874	2431059256	2965316
BRA70610928	BRA	70610928	2617703582	3203756
BRA918	BRA	918	459651888	614578
BRN12551	BRN	12551	100077970	108980
BRN12555	BRN	12555	100080749	108983
BRN14352	BRN	14352	100078922	108981
BRN163013860	BRN	163013860	5212705	5707
BRN163015583	BRN	163015583	22427008	24728
BRN175648870	BRN	175648870	100081701	108984
BRN18131	BRN	18131	100081701	108984
BRN21488	BRN	21488	100080749	108983
BRN22035	BRN	22035	100081701	108984
BRN39803	BRN	39803	797460	871
BRN39890	BRN	39890	100078922	108981
CH112548	CH	12548	3296262	8695
CH112549	CH	12549	636522	2482
CH112554	CH	12554	18351097	35876
CH114941	CH	14941	366330	1242
CH139758	CH	39758	364519	1221
CIV136265	CIV	136265	7614889	12696
CIV136930	CIV	136930	7832078	13932
CIV136931	CIV	136931	13813372	26275
CIV136933	CIV	136933	7588684	13540
CIV161247840	CIV	161247840	14022242	26954
CIV18245	CIV	18245	21471020	39956
CIV18248	CIV	18248	8655253	14956
CIV40649	CIV	40649	21469478	39954
CIV40653	CIV	40653	21471020	39956
CIV4206	CIV	4206	12849727	24678
CIV4225	CIV	4225	22676810	41909
CIV4232	CIV	4232	13724482	26088
CIV4245	CIV	4245	7746538	13868
CIV5144	CIV	5144	9482717	16641
CIV5146	CIV	5146	13875741	26406
CIV91995408	CIV	91995408	22676810	41909
CMR12309	CMR	12309	14845899	18979
CMR12754	CMR	12754	25122861	33025
CMR136214	CMR	136214	20567601	26445
CMR136615	CMR	136615	5543951	7122
CMR136852	CMR	136852	1096192662	2166036
CMR15933	CMR	15933	260913589	500421
CMR2053	CMR	2053	20507780	26340
CMR2054	CMR	2054	1071030787	2132945
CMR40649	CMR	40649	1096192662	2166036
CMR40653	CMR	40653	1096192338	2166035
CMR41570	CMR	41570	18350933	23403
CMR4201	CMR	4201	1096192757	2166036
CMR4214	CMR	4214	18134827	23128
CMR4218	CMR	4218	971158056	1933754
CMR4222	CMR	4222	1082555343	2148604
CMR4223	CMR	4223	17991742	22931
CMR4224	CMR	4224	1096254983	2166160
CMR4227	CMR	4227	914	2
CMR5143	CMR	5143	24326159	60647
CMR5145	CMR	5145	17299694	22036
CMR8265	CMR	8265	20507780	26340
CMR8266	CMR	8266	971158056	1933754
CMR8785	CMR	8785	958485527	1916311
CMR92411527	CMR	92411527	1096192233	2166035
CMR9404	CMR	9404	13637319	17432
COD136291	COD	136291	121409037	187801
COD136852	COD	136852	121409883	187802
COD15933	COD	15933	99246547	157039
COD40649	COD	40649	121409883	187802
COD40653	COD	40653	121409037	187801
COD4214	COD	4214	121409883	187802
COD4223	COD	4223	121409037	187801
COL135446	COL	135446	1377664582	1540061
COL1807	COL	1807	304289497	412170
COL19823	COL	19823	121913556	170760
COL2279	COL	2279	10887682	11899
COL39953	COL	39953	260655452	284737
COL39960	COL	39960	1173108968	1330478
COL4082	COL	4082	186186420	245595
COL4084	COL	4084	2087029	3176
COL41522	COL	41522	242655314	264170
COL70547436	COL	70547436	306248054	415133
COL81257277	COL	81257277	1446011449	1634432
COL922	COL	922	306240939	415129
COM8202	COM	8202	361814	554
CRI19836	CRI	19836	127327348	148481
CRI2279	CRI	2279	269229358	316909
CRI39960	CRI	39960	243753154	287305
CRI81265980	CRI	81265980	289496018	341254
DJI16019	DJI	16019	158027	3108
ECU135446	ECU	135446	128361948	141267
ECU39960	ECU	39960	568968358	718284
ECU4081	ECU	4081	434864334	563331
ECU81257277	ECU	81257277	129975103	143859
ERI16019	ER	16019	190961	8255
ERI4233	ER	4233	12395	418
FR1172351505	FR	172351505	551042424	614111
FR12283	FR	2283	6952982	8411
FR140642	FR	40642	552500308	615968
FR141525	FR	41525	560267844	626544
FR143941	FR	43941	201660906	223569
FR143942	FR	43942	560025395	626347
FR143968	FR	43968	528843148	588711
FR18207	FR	8207	2722198	4154
GAB12309	GAB	12309	1040981740	1496309
GAB12754	GAB	12754	884949146	1274555
GAB136214	GAB	136214	725008118	1049148
GAB136291	GAB	136291	7791732	10249
GAB136852	GAB	136852	1041566465	1497043
GAB15933	GAB	15933	1041565758	1497042
GAB2053	GAB	2053	1041569635	1497047
GAB40649	GAB	40649	1041566465	1497043
GAB40653	GAB	40653	1041567476	1497044
GAB41570	GAB	41570	1041566465	1497043
GAB4201	GAB	4201	1041382180	1496708
GAB4214	GAB	4214	1041566465	1497043
GAB4223	GAB	4223	766297057	1079046
GAB4224	GAB	4224	1041711533	1497275
GAB5145	GAB	5145	831312048	1181500
GAB8265	GAB	8265	1041569635	1497047
GAB92411527	GAB	92411527	1041565758	1497042
GAB9404	GAB	9404	1041567476	1497044
GHA136208	GHA	136208	17459335	90367
GHA136931	GHA	136931	6503740	21153
GHA174391079	GHA	174391079	17058706	88234
GHA18245	GHA	18245	6114917	19088
GHA18248	GHA	18248	4346967	11009
GHA40647	GHA	40647	17058706	88234
GHA40649	GHA	40649	6503740	21153
GHA40653	GHA	40653	23562446	109387
GHA4206	GHA	4206	6304208	19912
GHA4222	GHA	4222	17058706	88234
GHA4225	GHA	4225	16473549	63821
GHA4232	GHA	4232	4471557	11593
GHA5146	GHA	5146	23562446	109387
GHA91995408	GHA	91995408	23578516	109449
GIN136265	GIN	136265	322559977	1014475
GIN136930	GIN	136930	741246305	2224619
GIN136933	GIN	136933	741257855	2224657
GIN15933	GIN	15933	741141015	2224276
GIN16018	GIN	16018	254267229	847437
GIN161247840	GIN	161247840	151215552	437817
GIN174391079	GIN	174391079	18293789	55606
GIN40649	GIN	40649	741141786	2224278
GIN40653	GIN	40653	741185574	2224477
GIN4225	GIN	4225	322559977	1014475
GIN4245	GIN	4245	84666121	207623
GIN5144	GIN	5144	322559977	1014475
GIN8789	GIN	8789	761806308	2300161
GIN91995408	GIN	91995408	129547421	362304
GMB136265	GMB	136265	48177965	470840
GMB136930	GMB	136930	14581919	98256
GMB16018	GMB	16018	48177965	470840
GMB161247840	GMB	161247840	43747028	408169
GMB174391079	GMB	174391079	48177965	470840
GMB8789	GMB	8789	45643520	444536
GNB136265	GNB	136265	118983961	481670
GNB136930	GNB	136930	497273011	1984050
GNB136933	GNB	136933	492340665	1954313
GNB15933	GNB	15933	227151768	750821
GNB16018	GNB	16018	118983961	481670
GNB161247840	GNB	161247840	118983961	481670
GNB174391079	GNB	174391079	118983961	481670
GNB40649	GNB	40649	214136447	691263
GNB40653	GNB	40653	496315304	1981530
GNB4225	GNB	4225	41789460	156002
GNB5144	GNB	5144	117284504	469346
GNB8789	GNB	8789	662585129	2406372
GNQ12309	GNQ	12309	153651139	207872
GNQ12754	GNQ	12754	153651139	207872
GNQ136214	GNQ	136214	153367442	207460
GNQ136852	GNQ	136852	153651139	207872
GNQ15933	GNQ	15933	153651139	207872
GNQ2053	GNQ	2053	153651139	207872
GNQ40649	GNQ	40649	153651139	207872
GNQ40653	GNQ	40653	153651139	207872
GNQ41570	GNQ	41570	153651139	207872
GNQ4201	GNQ	4201	153651139	207872
GNQ4214	GNQ	4214	153651139	207872
GNQ4223	GNQ	4223	153651139	207872
GNQ4224	GNQ	4224	153649050	207868
GNQ5145	GNQ	5145	153367442	207460
GNQ8265	GNQ	8265	153651139	207872
GNQ92411527	GNQ	92411527	153651139	207872
GNQ9404	GNQ	9404	153651139	207872
GTM2279	GTM	2279	251908415	324838
GTM39960	GTM	39960	76600268	86384
GTM81265980	GTM	81265980	47707	59
GTM914	GTM	914	107150062	120771
GUY172351505	GUY	172351505	164020457	187362
GUY2283	GUY	2283	7183	10
GUY40642	GUY	40642	164528526	187982
GUY41525	GUY	41525	14971255	19205
GUY43942	GUY	43942	170097773	195096
GUY43968	GUY	43968	1421126	1685
GUY81384371	GUY	81384371	47246647	54046
HND2279	HND	2279	470106121	582088
HND39960	HND	39960	404369274	495615
HND81265980	HND	81265980	314201805	368587
IDN10543	IDN	10543	2181212470	2490643
IDN10547	IDN	10547	56204611	62610
IDN10548	IDN	10548	231522682	394965
IDN10550	IDN	10550	8298455	9405
IDN12551	IDN	12551	7282955358	8746066
IDN12553	IDN	12553	21015463	33370
IDN12555	IDN	12555	6867918783	8093831
IDN12556	IDN	12556	52648649	58332
IDN12563	IDN	12563	166025025	201058
IDN12568	IDN	12568	20499171	23133
IDN12569	IDN	12569	160820758	183606
IDN12570	IDN	12570	84977820	107477
IDN136319	IDN	136319	36722190	49346
IDN136500	IDN	136500	9215622	10355
IDN136912	IDN	136912	139200265	217645
IDN14352	IDN	14352	4118222575	4831100
IDN162336422	IDN	162336422	60451374	67972
IDN162336881	IDN	162336881	74473260	94995
IDN162337005	IDN	162337005	22222363	25484
IDN162369551	IDN	162369551	341802844	398471
IDN162369593	IDN	162369593	21063525	33446
IDN163013860	IDN	163013860	4096950607	4813758
IDN163015583	IDN	163015583	1884895060	2231537
IDN163015864	IDN	163015864	364754142	406795
IDN163015906	IDN	163015906	1028559675	1130565
IDN163017685	IDN	163017685	2282055504	2590201
IDN163019804	IDN	163019804	234733968	399448
IDN175648870	IDN	175648870	155511760	205603
IDN17975	IDN	17975	706391870	790527
IDN18125	IDN	18125	6574704	7391
IDN18126	IDN	18126	6195742	7136
IDN18127	IDN	18127	1179411874	1365714
IDN18131	IDN	18131	2487796362	2927618
IDN18132	IDN	18132	164765335	272773
IDN18134	IDN	18134	438271545	504712
IDN195277	IDN	195277	6590329	7712
IDN20229	IDN	20229	56204611	62610
IDN21488	IDN	21488	4885839637	5717599
IDN21489	IDN	21489	66655295	75475
IDN21493	IDN	21493	1510294	1696
IDN21494	IDN	21494	6759963	7632
IDN22035	IDN	22035	6959752137	8198028
IDN39779	IDN	39779	43781560	53568
IDN39793	IDN	39793	210404651	250607
IDN39794	IDN	39794	31967606	35992
IDN39795	IDN	39795	24237005	26618
IDN39803	IDN	39803	1698636	2014
IDN39808	IDN	39808	746769761	840268
IDN39810	IDN	39810	920147110	1092646
IDN39811	IDN	39811	21257742	25165
IDN39812	IDN	39812	282275715	332682
IDN39813	IDN	39813	1293318601	1453165
IDN39815	IDN	39815	31967606	35992
IDN39816	IDN	39816	24237005	26618
IDN39848	IDN	39848	333782593	551212
IDN39849	IDN	39849	6570500	7384
IDN39879	IDN	39879	359097278	397184
IDN39888	IDN	39888	936300010	1128190
IDN39889	IDN	39889	316731322	363818
IDN39890	IDN	39890	1950025478	2335657
IND12551	IND	12551	1189684	1334
IND12554	IND	12554	1229912	6800
IND12558	IND	12558	7487299	39747
IND167543916	IND	167543916	68212	614
IND39832	IND	39832	566977	2889
IND44722	IND	44722	1925533	6925
JPN12552	JPN	12552	95404	189
KEN136212	KEN	136212	112059767	203613
KEN136271	KEN	136271	135787638	240304
KEN15643	KEN	15643	60146544	103753
KEN15644	KEN	15644	135787638	240304
KEN4221	KEN	4221	45927722	94373
KEN5142	KEN	5142	24078247	37075
KEN8786	KEN	8786	37992116	71511
KEN8789	KEN	8789	76661525	129279
KEN92250442	KEN	92250442	45927722	94373
KHM10552	KHM	10552	256127006	365442
KHM12548	KHM	12548	29181702	47761
KHM12551	KHM	12551	315512385	447111
KHM39758	KHM	39758	283758312	407250
KHM39792	KHM	39792	263896497	380649
KHM39874	KHM	39874	315500157	447094
LBR136930	LBR	136930	39364591	83116
LBR136933	LBR	136933	39393303	83164
LBR15933	LBR	15933	12585925	22314
LBR161247840	LBR	161247840	46618093	98576
LBR18245	LBR	18245	39394682	83167
LBR40649	LBR	40649	39392875	83163
LBR40653	LBR	40653	39393731	83165
LBR4225	LBR	4225	46618093	98576
LBR4245	LBR	4245	39392999	83163
LBR5144	LBR	5144	46618093	98576
LBR91995408	LBR	91995408	46618093	98576
LKA12560	LKA	12560	9661619	15860
LKA167546892	LKA	167546892	14086362	26879
LKA22042	LKA	22042	4064380	5835
LKA44722	LKA	44722	4696464	8451
MDG11496	MDG	11496	1840434	16502
MDG11616	MDG	11616	22407	61
MDG11617	MDG	11617	50488001	193759
MDG11621	MDG	11621	29691111	101636
MDG13325	MDG	13325	124995259	450595
MDG13584	MDG	13584	259340	1919
MDG136206	MDG	136206	289222	543
MDG136269	MDG	136269	29161412	101470
MDG136347	MDG	136347	56428	144
MDG136376	MDG	136376	179323	613
MDG136622	MDG	136622	2957792	5951
MDG136637	MDG	136637	1479215	12668
MDG136645	MDG	136645	1364350	3426
MDG136684	MDG	136684	22637741	50417
MDG136709	MDG	136709	264521	505
MDG136731	MDG	136731	7200	33
MDG136796	MDG	136796	3134596	13204
MDG136843	MDG	136843	4229	17
MDG163023599	MDG	163023599	442791	3859
MDG163314248	MDG	163314248	228784480	789373
MDG16873	MDG	16873	6485388	13533
MDG16874	MDG	16874	50797661	164278
MDG16875	MDG	16875	1800	4
MDG16971390	MDG	16971390	2292	6
MDG18352	MDG	18352	230441	531
MDG18354	MDG	18354	414539	3588
MDG18355	MDG	18355	17473253	53511
MDG18356	MDG	18356	4586865	20295
MDG18357	MDG	18357	51242770	212396
MDG2435	MDG	2435	390699	1002
MDG39751	MDG	39751	203428	496
MDG41571	MDG	41571	8185	36
MDG41579	MDG	41579	1677646	3311
MDG6302	MDG	6302	44286954	193723
MDG8199	MDG	8199	366336	1046
MDG8202	MDG	8202	3291326	10901
MDG8207	MDG	8207	63898345	237123
MDG8209	MDG	8209	57102794	240613
MDG8210	MDG	8210	364275	1260
MDG8211	MDG	8211	3768339	9507
MDG8212	MDG	8212	17567842	38125
MDG9673	MDG	9673	56814817	237995
MDG9678	MDG	9678	8863559	19187
MEX2279	MEX	2279	2499148292	3513086
MEX39960	MEX	39960	268073036	351362
MEX914	MEX	914	968444475	1334060
MMR10548	MMR	10548	1246254410	1585394
MMR118355648	MMR	118355648	86665	367
MMR12548	MMR	12548	1076065460	1372375
MMR12551	MMR	12551	1810061670	2647708
MMR12555	MMR	12555	3028351	3515
MMR18126	MMR	18126	1143966015	1426095
MMR22039	MMR	22039	1249503805	1590549
MMR22040	MMR	22040	557221233	1047149
MMR22041	MMR	22041	1204	11
MMR39758	MMR	39758	2072596646	2825134
MMR39792	MMR	39792	679753704	946373
MMR39874	MMR	39874	5173558	11958
MMR39876	MMR	39876	436108664	742381
MOZ136271	MOZ	136271	1123398259	2819367
MOZ15643	MOZ	15643	1123398259	2819367
MOZ15644	MOZ	15644	32067083	66105
MOZ16022	MOZ	16022	352065951	1080976
MOZ4221	MOZ	4221	741096127	1986633
MOZ91970347	MOZ	91970347	578989492	1541320
MOZ92250442	MOZ	92250442	726913851	1674717
MRT8789	MRT	8789	27	3
MYS10543	MYS	10543	301957101	341207
MYS10548	MYS	10548	299417795	356694
MYS12548	MYS	12548	796570	917
MYS12551	MYS	12551	4118938525	4680222
MYS12555	MYS	12555	4081130283	4634962
MYS14352	MYS	14352	3063839482	3476334
MYS163013860	MYS	163013860	3510880014	3974328
MYS163015583	MYS	163015583	2376324353	2662792
MYS163017685	MYS	163017685	604921592	702528
MYS175648870	MYS	175648870	296074164	325463
MYS17975	MYS	17975	76597465	85996
MYS18126	MYS	18126	465862702	526600
MYS18131	MYS	18131	1801224782	2025946
MYS18134	MYS	18134	120940559	150915
MYS21488	MYS	21488	3515259092	3979128
MYS22035	MYS	22035	3907190415	4428928
MYS22039	MYS	22039	634052356	735799
MYS39803	MYS	39803	134822824	162570
MYS39810	MYS	39810	2060483383	2315380
MYS39889	MYS	39889	1161083094	1340902
MYS39890	MYS	39890	2354023124	2638054
NGA136852	NGA	136852	1535670428	3943737
NGA15933	NGA	15933	42940026	86141
NGA2054	NGA	2054	543138147	1498714
NGA40649	NGA	40649	2623210358	6318852
NGA40653	NGA	40653	2634626092	6354745
NGA41024	NGA	41024	154438915	347195
NGA4201	NGA	4201	2618235359	6292840
NGA4217	NGA	4217	1830905168	4174167
NGA4218	NGA	4218	58525221	134807
NGA4222	NGA	4222	2634625028	6354743
NGA4224	NGA	4224	873023954	2172083
NGA4229	NGA	4229	238638911	659484
NGA8266	NGA	8266	317523551	834960
NGA8785	NGA	8785	270124254	731069
NGA91995408	NGA	91995408	948429168	2097203
NGA92411527	NGA	92411527	102838474	248441
NIC2279	NIC	2279	496567945	630205
NIC39960	NIC	39960	503269176	638256
NIC81265980	NIC	81265980	326657538	394852
PAK12554	PAK	12554	29733	90
PAN135446	PAN	135446	390703528	443401
PAN19836	PAN	19836	199678896	234405
PAN2279	PAN	2279	995074231	1166852
PAN39953	PAN	39953	511141618	580984
PAN39960	PAN	39960	799165475	924656
PAN41522	PAN	41522	522220619	594224
PAN81257277	PAN	81257277	543960798	618639
PAN81265980	PAN	81265980	594875951	715534
PER39960	PER	39960	9115512	13209
PHL12551	PHL	12551	1204805760	1485310
PHL163013860	PHL	163013860	60710197	68735
PHL21492	PHL	21492	524675960	648098
SAU16019	SAU	16019	16927	503
SDN16019	SDN	16019	252	20
SEN136265	SEN	136265	111238702	677481
SEN136930	SEN	136930	93178502	530081
SEN136933	SEN	136933	60926877	364643
SEN16018	SEN	16018	94188918	537219
SEN161247840	SEN	161247840	95890163	548771
SEN174391079	SEN	174391079	111239124	677495
SEN40653	SEN	40653	7526804	40980
SEN5144	SEN	5144	8833107	48189
SEN8789	SEN	8789	153124779	979433
SGP12551	SGP	12551	358249	586
SGP12555	SGP	12555	358249	586
SGP163017685	SGP	163017685	358249	586
SGP18126	SGP	18126	358249	586
SLE136265	SLE	136265	531149635	1205743
SLE136930	SLE	136930	525100470	1209407
SLE136933	SLE	136933	525075204	1209363
SLE15933	SLE	15933	525074004	1209360
SLE161247840	SLE	161247840	523763243	1184483
SLE18245	SLE	18245	53451652	113474
SLE40649	SLE	40649	525074459	1209361
SLE40653	SLE	40653	525075204	1209363
SLE4225	SLE	4225	533293112	1211076
SLE4245	SLE	4245	525076426	1209365
SLE5144	SLE	5144	533293112	1211076
SLE91995408	SLE	91995408	533293112	1211076
SLV2279	SLV	2279	232290963	325699
SOL16019	SOL	16019	21239	378
SOM136271	SOM	136271	2959002	6527
SOM15644	SOM	15644	2959002	6527
SOM4221	SOM	4221	689050	1841
SOM8786	SOM	8786	2959002	6527
SOM92250442	SOM	92250442	4618735	10379
SUR172351505	SUR	172351505	360173993	438246
SUR40642	SUR	40642	360320933	438421
SUR41525	SUR	41525	371505100	451808
SUR43942	SUR	43942	371633961	451957
SUR43968	SUR	43968	330772337	403139
TGO136208	TGO	136208	606873	4851
TGO174391079	TGO	174391079	606873	4851
TGO40647	TGO	40647	606873	4851
TGO40653	TGO	40653	606873	4851
TGO4217	TGO	4217	88033	481
TGO4222	TGO	4222	606873	4851
TGO5146	TGO	5146	606873	4851
TGO91995408	TGO	91995408	606873	4851
THA10543	THA	10543	21649836	31205
THA10548	THA	10548	1410393821	1702342
THA10552	THA	10552	10725289	18248
THA12548	THA	12548	1028439440	1200531
THA12551	THA	12551	1745429818	2158385
THA12555	THA	12555	1507325234	1783049
THA163017685	THA	163017685	1316445	1777
THA18126	THA	18126	1352482058	1601737
THA22039	THA	22039	1360358535	1610033
THA39758	THA	39758	1575857290	1956995
THA39792	THA	39792	182940777	265363
THA39874	THA	39874	200444169	317705
TLS12551	TLS	12551	2520775	3374
TTO40642	TTO	40642	46110439	54690
TWN12550	TWN	12550	148640	287
TZA136212	TZA	136212	5856056	9123
TZA136271	TZA	136271	400093095	820734
TZA15643	TZA	15643	219471590	506334
TZA15644	TZA	15644	400093095	820734
TZA39992	TZA	39992	11301571	18186
TZA4221	TZA	4221	97403092	212445
TZA5142	TZA	5142	25756204	55383
TZA8789	TZA	8789	28205476	43283
TZA8790	TZA	8790	5757637	10400
TZA91970347	TZA	91970347	155630078	387647
TZA92250442	TZA	92250442	85064965	191118
VEN136486	VEN	136486	1213568683	1465234
VEN172351505	VEN	172351505	26047229	29523
VEN1807	VEN	1807	6988611	9552
VEN39961	VEN	39961	24990179	35484
VEN40642	VEN	40642	598843505	702331
VEN43942	VEN	43942	28455237	32387
VEN70333164	VEN	70333164	89446252	124191
VEN70547436	VEN	70547436	82204773	113374
VEN81384371	VEN	81384371	1644548774	1971146
VEN922	VEN	922	82250949	113456
VNM12548	VNM	12548	7230137	30287
VNM12549	VNM	12549	8015367	32399
VNM12551	VNM	12551	650688806	1051591
VNM12554	VNM	12554	20488763	77430
VNM14941	VNM	14941	192437134	324208
VNM22040	VNM	22040	3057908	10295
VNM22043	VNM	22043	108	1
VNM39758	VNM	39758	30399303	101511
VNM39792	VNM	39792	326373512	449140
VNM39826	VNM	39826	8275010	36594
VNM39828	VNM	39828	30554	168
VNM39871	VNM	39871	9392	20
VNM39874	VNM	39874	24605769	53460
VNM39875	VNM	39875	656301	1422
VNM40789	VNM	40789	6171	51
YEM16019	YEM	16019	87346	2517
ZAF136271	ZAF	136271	6556837	17224
ZAF15643	ZAF	15643	5700333	13912
ZAF16022	ZAF	16022	6556837	17224
ZAF4221	ZAF	4221	6515106	17946
