# Supplementary material for: Establishing the relationship between non-human primates and mangrove forests at the global, national, and local scales
Source: PLoS One. 2022 Nov 11;17(11):e0277440. doi: 10.1371/journal.pone.0277440 (PMC9651587; doi:10.1371/journal.pone.0277440)
Supplement: S3 Table — (CSV) [file pone.0277440.s003.csv]

OID_	FIRST_YEAR	FIRST_BINO	ID_NO_Text	Count_	Area_m2	With_mang	without_mang	FIRST_category	FIRST_order_	FIRST_family	FIRST_genus	FIRST_binomial	Citation	URL	Notes	Shape__Area	Shape__Length	Vertices
1	2019.000000000000000	Allenopithecus nigroviridis	865	256	0.000000000000000	0	1	LC	PRIMATES	CERCOPITHECIDAE	Allenopithecus	Allenopithecus nigroviridis				530586326091.007507324218750	6478434.589091508649290	5515
2	2020.000000000000000	Allocebus trichotis	868	257	0.000000000000000	0	2	VU	PRIMATES	CHEIROGALEIDAE	Allocebus	Allocebus trichotis				7973391004.784179687500000	1535504.806220213184133	2009
3	2020.000000000000000	Alouatta pigra	914	200	1263815847.000000000000000	200	0	EN	PRIMATES	ATELIDAE	Alouatta	Alouatta pigra	Santos & Bridgeman, 2019	https://doi.org/10.1017/9781316466780.009		274457704050.535156250000000	7018249.883695353753865	45532
4	2008.000000000000000	Alouatta ululata	918	163	459651888.000000000000000	163	0	EN	PRIMATES	ATELIDAE	Alouatta	Alouatta ululata	Santos & Bridgeman, 2019	https://doi.org/10.1017/9781316466780.009		100545913009.953125000000000	2089033.646289132768288	2892
5	2020.000000000000000	Alouatta juara	922	157	388491888.000000000000000	157	0	LC	PRIMATES	ATELIDAE	Alouatta	Alouatta juara	Crockett, 1996	https://doi.org/10.1023/A:1020316607284		2371244619155.398437500000000	9956400.866289434954524	15364
6	2019.000000000000000	Aotus miconax	1802	258	0.000000000000000	0	3	EN	PRIMATES	AOTIDAE	Aotus	Aotus miconax				28215715923.580566406250000	2164310.158483568578959	294
7	2008.000000000000000	Aotus griseimembra	1807	147	311278108.000000000000000	147	0	VU	PRIMATES	AOTIDAE	Aotus	Aotus griseimembra	Mendieta-Giraldo et al., 2021	http://doi.org/10.11609/jott.6673.13.3.17865-17874	https://threatenedtaxa.org/index.php/JoTT/article/view/6673	240854556160.468261718750000	3856165.990682404488325	1274
8	2008.000000000000000	Aotus lemurinus	1808	259	0.000000000000000	0	4	VU	PRIMATES	AOTIDAE	Aotus	Aotus lemurinus				179703439719.034912109375000	5482034.020632627420127	302
9	2008.000000000000000	Arctocebus aureus	2053	196	1215728554.000000000000000	196	0	LC	PRIMATES	LORISIDAE	Arctocebus	Arctocebus aureus	Grubb, 2006	https://doi.org/10.1896/0898-6207.20.1.65		673037239737.845092773437500	4754538.175077440217137	2070
10	2008.000000000000000	Arctocebus calabarensis	2054	209	1614168934.000000000000000	209	0	NT	PRIMATES	LORISIDAE	Arctocebus	Arctocebus calabarensis	Bourliere, 1985	https://doi.org/10.1007/BF02693694		150907094416.091186523437500	2082594.198831121670082	1068
11	2019.000000000000000	Ateles belzebuth	2276	260	0.000000000000000	0	5	EN	PRIMATES	ATELIDAE	Ateles	Ateles belzebuth				823526202592.014892578125000	9337648.545293442904949	1674
12	2020.000000000000000	Ateles geoffroyi	2279	247	5416737919.000000000000000	247	0	EN	PRIMATES	ATELIDAE	Ateles	Ateles geoffroyi	Eisenberg & Kuehn, 1966	https://repository.si.edu/bitstream/handle/10088/26103/SmithMisc_Ateles.pdf	Santos & Bridgeman, 2019	984326417797.796386718750000	13783186.635762244462967	9202
13	2008.000000000000000	Ateles marginatus	2282	261	0.000000000000000	0	6	EN	PRIMATES	ATELIDAE	Ateles	Ateles marginatus				536930152498.653076171875000	3701472.856288629584014	415
14	2019.000000000000000	Ateles paniscus	2283	139	223003957.000000000000000	139	0	VU	PRIMATES	ATELIDAE	Ateles	Ateles paniscus	Nowak, 2008	https://doi.org/10.1002/ajp.20605		926187019515.585937500000000	4101505.764280927367508	652
15	2020.000000000000000	Avahi laniger	2434	262	0.000000000000000	0	7	VU	PRIMATES	INDRIIDAE	Avahi	Avahi laniger				57119449799.052246093750000	2488906.251801240257919	867
16	2020.000000000000000	Avahi occidentalis	2435	27	390699.000000000000000	27	0	EN	PRIMATES	INDRIIDAE	Avahi	Avahi occidentalis	Nekaris & Bearder, 2007	http://static1.1.sqspcdn.com/static/f/1200343/18197285/1337025461177/PC19.pdf?token=OEN7N2JsOsGcFuco	ISSN 0898-6207	3321556430.112304687500000	416415.742529481940437	243
17	2019.000000000000000	Brachyteles arachnoides	2993	118	106822050.000000000000000	118	0	CR	PRIMATES	ATELIDAE	Brachyteles	Brachyteles arachnoides	Ingberman, 2016	https://doi.org/10.1371/journal.pone.0150906		87499584756.275390625000000	2465817.264099966734648	890
18	2019.000000000000000	Brachyteles hypoxanthus	2994	90	38712016.000000000000000	90	0	CR	PRIMATES	ATELIDAE	Brachyteles	Brachyteles hypoxanthus	NP			110276952011.078613281250000	1768267.538064420456067	414
19	2020.000000000000000	Cacajao calvus	3416	263	0.000000000000000	0	8	VU	PRIMATES	PITHECIIDAE	Cacajao	Cacajao calvus				215842789142.900024414062500	6382393.864296709187329	6730
20	2018.000000000000000	Plecturocebus dubius	3549	264	0.000000000000000	0	9	LC	PRIMATES	PITHECIIDAE	Plecturocebus	Plecturocebus dubius				126316170054.949707031250000	2535296.740773025900126	973
21	2020.000000000000000	Plecturocebus oenanthe	3553	265	0.000000000000000	0	10	CR	PRIMATES	PITHECIIDAE	Plecturocebus	Plecturocebus oenanthe				9287379065.576171875000000	2242575.360559546388686	4271
22	2020.000000000000000	Plecturocebus olallae	3554	266	0.000000000000000	0	11	EN	PRIMATES	PITHECIIDAE	Plecturocebus	Plecturocebus olallae				725223559.458007812500000	97422.454956007568398	16
23	2008.000000000000000	Callicebus personatus	3555	106	56837406.000000000000000	106	0	VU	PRIMATES	PITHECIIDAE	Callicebus	Callicebus personatus	Carneiro, Sampaio, SousaeSilvaJr, 2018	https://doi.org/10.1016/j.ympev.2018.03.001		160534715905.262207031250000	1814460.459152630995959	748
24	2008.000000000000000	Callimico goeldii	3564	267	0.000000000000000	0	12	VU	PRIMATES	CALLITRICHIDAE	Callimico	Callimico goeldii				616375880888.255615234375000	7595581.801617070101202	970
25	2008.000000000000000	Callithrix aurita	3570	114	82598517.000000000000000	114	0	EN	PRIMATES	CALLITRICHIDAE	Callithrix	Callithrix aurita	NP			186772960439.145507812500000	3402810.988959760870785	1911
26	2008.000000000000000	Callithrix flaviceps	3571	268	0.000000000000000	0	13	EN	PRIMATES	CALLITRICHIDAE	Callithrix	Callithrix flaviceps				28111579060.855468750000000	853309.938535027205944	172
27	2008.000000000000000	Callithrix geoffroyi	3572	115	83733823.000000000000000	115	0	LC	PRIMATES	CALLITRICHIDAE	Callithrix	Callithrix geoffroyi	Ferrari & Hilario, 2012	https://doi.org/10.1007/s10329-011-0277-z		138572475883.814453125000000	1810733.890077196760103	641
28	2008.000000000000000	Callithrix kuhlii	3575	112	74188259.000000000000000	112	0	VU	PRIMATES	CALLITRICHIDAE	Callithrix	Callithrix kuhlii	Rodrigues e Martinez , 2014	https://doi.org/10.2981/wlb.13057	swamp	49353710920.283691406250000	958628.861747659742832	171
29	2008.000000000000000	Sapajus xanthosternos	4074	164	472968438.000000000000000	164	0	CR	PRIMATES	CEBIDAE	Sapajus	Sapajus xanthosternos	Santos & Bridgeman, 2019	https://doi.org/10.1017/9781316466780.009		494801819152.645263671875000	3796943.464531945530325	3907
30	2018.000000000000000	Cebus cuscinus	4075	269	0.000000000000000	0	14	NT	PRIMATES	CEBIDAE	Cebus	Cebus cuscinus				220861149953.077148437500000	2379472.681204698514193	111
31	2020.000000000000000	Cercocebus galeritus	4200	271	0.000000000000000	0	16	EN	PRIMATES	CERCOPITHECIDAE	Cercocebus	Cercocebus galeritus				216244133.859558105468750	138476.929077470296761	358
32	2018.000000000000000	Cercocebus torquatus	4201	246	4909461426.000000000000000	246	0	EN	PRIMATES	CERCOPITHECIDAE	Cercocebus	Cercocebus torquatus	Jones, C., & Pi, J. S. (1968).	https://doi.org/10.1159/000155172		267249206777.370880126953125	4950663.240135276690125	2171
33	2019.000000000000000	Cercocebus sanjei	4203	272	0.000000000000000	0	17	EN	PRIMATES	CERCOPITHECIDAE	Cercocebus	Cercocebus sanjei				193159253.815673828125000	127062.440380853586248	290
34	2018.000000000000000	Cercocebus lunulatus	4206	71	19153935.000000000000000	71	0	EN	PRIMATES	CERCOPITHECIDAE	Cercocebus	Cercocebus lunulatus	McGraw, 2005	https://doi.org/10.1007/s10764-005-4368-9		167533039043.567565917968750	2280924.464944499544799	410
35	2018.000000000000000	Cercocebus chrysogaster	4207	273	0.000000000000000	0	18	DD	PRIMATES	CERCOPITHECIDAE	Cercocebus	Cercocebus chrysogaster				79743217548.114959716796875	1816003.639097271254286	73
36	2019.000000000000000	Cercopithecus ascanius	4212	65	12668465.000000000000000	65	0	LC	PRIMATES	CERCOPITHECIDAE	Cercopithecus	Cercopithecus ascanius	Tapanes, 2016	http://fau.digital.flvc.org/islandora/object/fau%3A33495/datastream/OBJ/view/Coat_Color_Variation_Be	dissertation pdf AP	2656592388051.672363281250000	12489570.380087630823255	1510
37	2019.000000000000000	Cercopithecus cephus	4214	203	1334762314.000000000000000	203	0	LC	PRIMATES	CERCOPITHECIDAE	Cercopithecus	Cercopithecus cephus	Nowak, 2012	http://doi.org/10.1159/000339810		843149670377.595703125000000	5406532.954876248724759	1585
38	2018.000000000000000	Cercopithecus dryas	4216	274	0.000000000000000	0	19	EN	PRIMATES	CERCOPITHECIDAE	Cercopithecus	Cercopithecus dryas				3538487206.342700958251953	316557.722906873561442	33
39	2020.000000000000000	Cercopithecus erythrogaster	4217	216	1836576838.000000000000000	216	0	VU	PRIMATES	CERCOPITHECIDAE	Cercopithecus	Cercopithecus erythrogaster	Ségniagbeto, Atsri, Delagnon et al., 2018	http://documents.irevues.inist.fr/handle/2042/68147		75161539872.310104370117188	2747874.116932235658169	8359
40	2020.000000000000000	Cercopithecus erythrotis	4218	186	1029683277.000000000000000	186	0	VU	PRIMATES	CERCOPITHECIDAE	Cercopithecus	Cercopithecus erythrotis	Worobey, Telfer, Souquière, et al., 2010	https://doi.org/10.1126/science.1193550		55624193592.341247558593750	1976043.017427842365578	11271
41	2019.000000000000000	Cercopithecus hamlyni	4219	275	0.000000000000000	0	20	VU	PRIMATES	CERCOPITHECIDAE	Cercopithecus	Cercopithecus hamlyni				227525828227.270843505859375	2995234.016759033780545	193
42	2019.000000000000000	Allochrocebus lhoesti	4220	276	0.000000000000000	0	21	VU	PRIMATES	CERCOPITHECIDAE	Allochrocebus	Allochrocebus lhoesti				217678398770.363800048828125	3214293.909403868019581	166
43	2021.000000000000000	Cercopithecus mitis	4221	181	949674766.000000000000000	181	0	LC	PRIMATES	CERCOPITHECIDAE	Cercopithecus	Cercopithecus mitis	Nowak, 2008	https://doi.org/10.1002/ajp.20605		2463845842340.473144531250000	42358128.849009580910206	112744
44	2018.000000000000000	Cercopithecus mona	4222	238	3741825811.000000000000000	238	0	LC	PRIMATES	CERCOPITHECIDAE	Cercopithecus	Cercopithecus mona	Onadeko, A. B., Olaleru, F., & Bada, O. (2014).	http://ejol.ethernet.edu.et/index.php/EJBS/article/view/626		664888098356.989624023437500	4568944.955867855809629	1429
45	2019.000000000000000	Cercopithecus neglectus	4223	190	1168998556.000000000000000	190	0	LC	PRIMATES	CERCOPITHECIDAE	Cercopithecus	Cercopithecus neglectus	Campbell, Fuentes, MacKinnon et al., 2007	https://global.oup.com/academic/product/primates-in-perspective-9780195390438?cc=us&lang=en&#	Primates in Perspective - ISBN: 9780195390438	2314076205425.331542968750000	11539481.012204315513372	1362
46	2019.000000000000000	Cercopithecus nictitans	4224	234	3164639520.000000000000000	234	0	NT	PRIMATES	CERCOPITHECIDAE	Cercopithecus	Cercopithecus nictitans	Nowak, 2012	http://doi.org/10.1159/000339810		1363682220545.430664062500000	9063971.501827146857977	2166
47	2020.000000000000000	Cercopithecus petaurista	4225	182	983411001.000000000000000	182	0	LC	PRIMATES	CERCOPITHECIDAE	Cercopithecus	Cercopithecus petaurista	Bi, Bene, Bitty et al., 2013	https://doi.org/10.4172/2157-7625.1000126		565886587103.644653320312500	11945887.855157479643822	113942
48	2019.000000000000000	Allochrocebus preussi	4227	2	914.000000000000000	2	0	EN	PRIMATES	CERCOPITHECIDAE	Allochrocebus	Allochrocebus preussi	Atuo, Ivande, Wala et al. 2016		https://dspace.stir.ac.uk/bitstream/1893/15818/1/Nigeria-Cameroon%20Chimpanzee%20Action%20Plan.pdf	17820522870.457641601562500	1136527.290940867504105	4731
49	2018.000000000000000	Cercopithecus sclateri	4229	143	238638911.000000000000000	143	0	EN	PRIMATES	CERCOPITHECIDAE	Cercopithecus	Cercopithecus sclateri	Nowak, 2012	http://doi.org/10.1159/000339810		35333752884.338562011718750	889405.409250910044648	98
50	2018.000000000000000	Allochrocebus solatus	4230	277	0.000000000000000	0	22	NT	PRIMATES	CERCOPITHECIDAE	Allochrocebus	Allochrocebus solatus				19075654963.843967437744141	720458.598661850322969	167
51	2018.000000000000000	Cercopithecus roloway	4232	70	18196039.000000000000000	70	0	CR	PRIMATES	CERCOPITHECIDAE	Cercopithecus	Cercopithecus roloway	Osei et al., 2015	http://static1.1.sqspcdn.com/static/f/1200343/26671901/1447439294470/African+Primates+Vol+10+2015+Os		134425804647.228210449218750	1867019.597492585424334	305
52	2008.000000000000000	Chlorocebus aethiops	4233	10	12395.000000000000000	10	0	LC	PRIMATES	CERCOPITHECIDAE	Chlorocebus	Chlorocebus aethiops	Bessa, Sousa & Hockings, 2015	https://doi.org/10.1002/ajp.22388		1196937451101.320556640625000	6032691.603238516487181	411
53	2019.000000000000000	Chlorocebus djamdjamensis	4240	278	0.000000000000000	0	23	VU	PRIMATES	CERCOPITHECIDAE	Chlorocebus	Chlorocebus djamdjamensis				9270859424.115966796875000	517895.937219411483966	53
54	2018.000000000000000	Cercopithecus diana	4245	172	656882084.000000000000000	172	0	EN	PRIMATES	CERCOPITHECIDAE	Cercopithecus	Cercopithecus diana	Osei et al., 2015	http://static1.1.sqspcdn.com/static/f/1200343/26671901/1447439294470/African+Primates+Vol+10+2015+Os		226578370367.716766357421875	2799792.737434934824705	1345
55	2008.000000000000000	Chiropotes albinasus	4685	279	0.000000000000000	0	24	EN	PRIMATES	PITHECIIDAE	Chiropotes	Chiropotes albinasus				1009733076633.862426757812500	5038976.844355901703238	647
56	2020.000000000000000	Colobus angolensis	5142	97	49834451.000000000000000	97	0	LC	PRIMATES	CERCOPITHECIDAE	Colobus	Colobus angolensis	Anderson, Rowcliffe, & Cowlishaw, 2007	https://doi.org/10.1002/ajp.20377		2161592642188.000000000000000	11981812.432392844930291	14324
57	2019.000000000000000	Colobus guereza	5143	83	24326159.000000000000000	83	0	LC	PRIMATES	CERCOPITHECIDAE	Colobus	Colobus guereza	Oates, 2011		ISBN: 978-1-934151-48-8moist lowland, gallery forest along rivers,	2639302519534.482421875000000	14482331.561661507934332	1323
58	2018.000000000000000	Colobus polykomos	5144	187	1038071510.000000000000000	187	0	VU	PRIMATES	CERCOPITHECIDAE	Colobus	Colobus polykomos	Bessa, Sousa & Hockings, 2015	https://doi.org/10.1002/ajp.22388		345303305738.453735351562500	13345497.756887299939990	149370
59	2020.000000000000000	Colobus satanas	5145	184	1001979184.000000000000000	184	0	VU	PRIMATES	CERCOPITHECIDAE	Colobus	Colobus satanas	Oates, Davies & Delson, 1994	https://www.google.com/books/edition/Colobine_Monkeys/xfMT7KD5STMC?hl=en&gbpv=1&dq=colobus+satanas+g	IUCN and Oates et al show coastal distribution	329959689383.782592773437500	4786424.954242027364671	22522
60	2019.000000000000000	Colobus vellerosus	5146	95	45024921.000000000000000	95	0	CR	PRIMATES	CERCOPITHECIDAE	Colobus	Colobus vellerosus	Bi, Bene, Bitty et al., 2013	https://doi.org/10.4172/2157-7625.1000126		481858859497.119384765625000	3309676.096674554981291	2198
61	2020.000000000000000	Daubentonia madagascariensis	6302	94	44286954.000000000000000	94	0	EN	PRIMATES	DAUBENTONIIDAE	Daubentonia	Daubentonia madagascariensis	Randimbiharinirina et al., 2018	https://doi.org/10.1159/000486673		139180761156.417968750000000	7573348.055544000118971	16106
62	2020.000000000000000	Eulemur coronatus	8199	26	366336.000000000000000	26	0	EN	PRIMATES	LEMURIDAE	Eulemur	Eulemur coronatus	Donati et al. 2019	https://doi.org/10.1017/9781316466780		6902639046.783203125000000	767492.209341765148565	3840
63	2020.000000000000000	Eulemur mongoz	8202	44	3653140.000000000000000	44	0	CR	PRIMATES	LEMURIDAE	Eulemur	Eulemur mongoz	Donati et al. 2019	https://doi.org/10.1017/9781316466780		8706599761.972167968750000	1684764.342642809497193	6092
64	2020.000000000000000	Eulemur rubriventer	8203	280	0.000000000000000	0	25	VU	PRIMATES	LEMURIDAE	Eulemur	Eulemur rubriventer				56458685948.465820312500000	3025761.819941602647305	313
65	2020.000000000000000	Eulemur albifrons	8204	281	0.000000000000000	0	26	EN	PRIMATES	LEMURIDAE	Eulemur	Eulemur albifrons				21239101575.424316406250000	1473649.055797648616135	5655
66	2020.000000000000000	Eulemur cinereiceps	8205	282	0.000000000000000	0	27	CR	PRIMATES	LEMURIDAE	Eulemur	Eulemur cinereiceps				2139304478.685546875000000	519292.256070820381865	232
67	2020.000000000000000	Eulemur collaris	8206	283	0.000000000000000	0	28	EN	PRIMATES	LEMURIDAE	Eulemur	Eulemur collaris				9808709824.404296875000000	1140899.531244359910488	1538
68	2020.000000000000000	Eulemur fulvus	8207	109	66620543.000000000000000	109	0	NT	PRIMATES	LEMURIDAE	Eulemur	Eulemur fulvus	Donatti & Borgognini-Tarli, 2006	https://doi.org/10.1159/000089698	paper cites presence in the west coast and call Litoral Forest!	53692080951.507812500000000	4424560.112235744483769	8306
69	2020.000000000000000	Eulemur rufus	8209	107	57102794.000000000000000	107	0	VU	PRIMATES	LEMURIDAE	Eulemur	Eulemur rufus	Donati et al. 2019	https://doi.org/10.1017/9781316466780		41337141280.727539062500000	4355956.402299246750772	15455
70	2020.000000000000000	Eulemur sanfordi	8210	25	364275.000000000000000	25	0	EN	PRIMATES	LEMURIDAE	Eulemur	Eulemur sanfordi	Donati et al. 2019	https://doi.org/10.1017/9781316466780		4050845619.737304687500000	429030.927039667381905	926
71	2020.000000000000000	Eulemur flavifrons	8211	45	3768339.000000000000000	45	0	CR	PRIMATES	LEMURIDAE	Eulemur	Eulemur flavifrons	Donati et al. 2019	https://doi.org/10.1017/9781316466780		2627186203.944824218750000	720148.771990864071995	3008
72	2020.000000000000000	Eulemur macaco	8212	69	17567842.000000000000000	69	0	VU	PRIMATES	LEMURIDAE	Eulemur	Eulemur macaco	Gardner, 2016	https://doi.org/10.1007/s10764-016-9905-1		8496828033.870605468750000	1460505.786110578803346	7386
73	2008.000000000000000	Euoticus elegantulus	8265	197	1215728554.000000000000000	197	0	LC	PRIMATES	GALAGIDAE	Euoticus	Euoticus elegantulus	Lehman & Fleagle, 2006	https://doi.org/10.1007/0-387-31710-4_1	riverine areas	789073374592.386230468750000	4948213.479121624492109	2259
74	2020.000000000000000	Euoticus pallidus	8266	201	1288681607.000000000000000	201	0	LC	PRIMATES	GALAGIDAE	Euoticus	Euoticus pallidus	Baker & Oates, 2019			96520781226.563537597656250	2960977.666632630862296	11149
75	2020.000000000000000	Sciurocheirus alleni	8785	198	1228609781.000000000000000	198	0	LC	PRIMATES	GALAGIDAE	Sciurocheirus	Sciurocheirus alleni	Baker & Oates, 2019	https://doi.org/10.1017/9781316466780.041		96153322261.391387939453125	2875259.152075395919383	15553
76	2019.000000000000000	Galago gallarum	8786	91	40951118.000000000000000	91	0	LC	PRIMATES	GALAGIDAE	Galago	Galago gallarum	de Jong & Butynski, 2011	https://www.wildsolutions.nl/wp-content/uploads/De-Jong-Butynski-2011-Primates-North-Coast-Kenya.pdf	coastal zones - coastal galago	311252498723.255310058593750	5892069.610808128491044	729
77	2019.000000000000000	Galago matschiei	8787	284	0.000000000000000	0	29	LC	PRIMATES	GALAGIDAE	Galago	Galago matschiei				87392231200.274139404296875	3140772.518345831427723	436
78	2019.000000000000000	Galago moholi	8788	92	43528122.000000000000000	92	0	LC	PRIMATES	GALAGIDAE	Galago	Galago moholi	Davenport et al., 2014	https://doi.org/10.1017/S0030605312001676	Tanzania Coastal Forest formerly known as G. senegalensis	4463923619619.435546875000000	10776943.167471542954445	1135
79	2019.000000000000000	Galago senegalensis	8789	214	1728026764.000000000000000	214	0	LC	PRIMATES	GALAGIDAE	Galago	Galago senegalensis	Galat-Luong&Galat, 2003	https://doi.org/10.1007/s10764-005-4367-x		8062920036387.371093750000000	27540384.193601306527853	5299
80	2020.000000000000000	Paragalago zanzibaricus	8790	49	5757637.000000000000000	49	0	LC	PRIMATES	GALAGIDAE	Paragalago	Paragalago zanzibaricus	NP			7227211290.843505859375000	1467055.778384889243171	6217
81	2016.000000000000000	Gorilla gorilla	9404	192	1208855934.000000000000000	192	0	CR	PRIMATES	HOMINIDAE	Gorilla	Gorilla gorilla	Nowak, 2012	http://doi.org/10.1159/000339810		702371265204.825439453125000	5906034.760202102363110	1934
82	2020.000000000000000	Hapalemur aureus	9672	285	0.000000000000000	0	30	CR	PRIMATES	LEMURIDAE	Hapalemur	Hapalemur aureus				2788088840.204101562500000	402339.271765404439066	94
83	2020.000000000000000	Hapalemur griseus	9673	105	56814817.000000000000000	105	0	VU	PRIMATES	LEMURIDAE	Hapalemur	Hapalemur griseus	NP		map shows presence in coastal zone, mixed vegetation. degraded mangrves?	100210464643.702148437500000	4880832.730947458185256	13583
84	2014.000000000000000	Prolemur simus	9674	286	0.000000000000000	0	31	CR	PRIMATES	LEMURIDAE	Prolemur	Prolemur simus				1952072261.070312500000000	584996.958494049729779	4225
85	2020.000000000000000	Hapalemur alaotrensis	9676	287	0.000000000000000	0	32	CR	PRIMATES	LEMURIDAE	Hapalemur	Hapalemur alaotrensis	Donati et al. 2019	https://doi.org/10.1017/9781316466780		239399281.782226562500000	88581.359340674956911	73
86	2020.000000000000000	Hapalemur occidentalis	9678	61	8863559.000000000000000	61	0	VU	PRIMATES	LEMURIDAE	Hapalemur	Hapalemur occidentalis	NP		Hapalemur griseus occidentalis found Ankarana	28189450051.167480468750000	2562637.323789405170828	8357
87	2008.000000000000000	Hylobates agilis	10543	225	2504819407.000000000000000	225	0	EN	PRIMATES	HYLOBATIDAE	Hylobates	Hylobates agilis	Strickland, Hoolahan, Blackham, & McCurley 2004	https://www.borneonaturefoundation.org/wp-content/uploads/2016/02/Cara-Buckley-2004-Survey-of-Hyloba	pet swamp pdf AP	389361032357.381591796875000	5685341.880953575484455	3707
88	2008.000000000000000	Hylobates klossii	10547	103	56204611.000000000000000	103	0	EN	PRIMATES	HYLOBATIDAE	Hylobates	Hylobates klossii	NP			6052043408.121826171875000	938831.349926023627631	1070
89	2020.000000000000000	Hylobates lar	10548	235	3187588708.000000000000000	235	0	EN	PRIMATES	HYLOBATIDAE	Hylobates	Hylobates lar	Palombit, 1992	https://search.proquest.com/docview/304056600?pq-origsite=gscholar&fromopenview=true	pdf AP dissertation	682175073539.867187500000000	11118445.044528961181641	6468
90	2008.000000000000000	Hylobates moloch	10550	59	8298455.000000000000000	59	0	EN	PRIMATES	HYLOBATIDAE	Hylobates	Hylobates moloch	Malone, 2007	http://citeseerx.ist.psu.edu/viewdoc/download?doi=10.1.1.477.7849&rep=rep1&type=pdf	dissertation pdf AP	40099991637.470214843750000	1430237.633480994263664	634
91	2020.000000000000000	Hylobates pileatus	10552	144	266852295.000000000000000	144	0	EN	PRIMATES	HYLOBATIDAE	Hylobates	Hylobates pileatus	Phoonjampa & Brockelman, 2008	https://doi.org/10.1017/S0030605308000306	map shows presence in mangroves	129139088152.334960937500000	3007041.190345641691238	1741
92	2020.000000000000000	Indri indri	10826	288	0.000000000000000	0	33	CR	PRIMATES	INDRIIDAE	Indri	Indri indri				33133560600.322265625000000	2135762.257887769490480	364
93	2020.000000000000000	Lemur catta	11496	40	1840434.000000000000000	40	0	EN	PRIMATES	LEMURIDAE	Lemur	Lemur catta	Donati et al. 2019	https://doi.org/10.1017/9781316466780		118663531676.191406250000000	3094600.718503938056529	8253
94	2020.000000000000000	Leontopithecus caissara	11503	57	7859159.000000000000000	57	0	CR	PRIMATES	CALLITRICHIDAE	Leontopithecus	Leontopithecus caissara	Nascimento & Schmidlin, 2011	http://doi.org/10.1017/S0030605310000943		252738389.803710937500000	154296.930732808948960	546
95	2008.000000000000000	Leontopithecus chrysopygus	11505	289	0.000000000000000	0	34	EN	PRIMATES	CALLITRICHIDAE	Leontopithecus	Leontopithecus chrysopygus				75677371650.853515625000000	1667673.909230349585414	81
96	2008.000000000000000	Leontopithecus rosalia	11506	35	1186852.000000000000000	35	0	EN	PRIMATES	CALLITRICHIDAE	Leontopithecus	Leontopithecus rosalia	de Rezende et al., 2015	https://doi.org/10.1016/j.ecolecon.2015.10.019		4708038948.082031250000000	357638.928120165248401	164
97	2020.000000000000000	Lepilemur dorsalis	11616	11	22407.000000000000000	11	0	VU	PRIMATES	LEPILEMURIDAE	Lepilemur	Lepilemur dorsalis	NP			4077734246.482421875000000	327832.488695368287154	226
98	2020.000000000000000	Lepilemur edwardsi	11617	99	50488001.000000000000000	99	0	EN	PRIMATES	LEPILEMURIDAE	Lepilemur	Lepilemur edwardsi	NP			9846251821.356445312500000	701419.924614514340647	1773
99	2020.000000000000000	Lepilemur leucopus	11618	290	0.000000000000000	0	35	EN	PRIMATES	LEPILEMURIDAE	Lepilemur	Lepilemur leucopus				2380435942.416992187500000	225564.176837924489519	2534
100	2020.000000000000000	Lepilemur microdon	11619	291	0.000000000000000	0	36	EN	PRIMATES	LEPILEMURIDAE	Lepilemur	Lepilemur microdon				2928626251.466796875000000	874749.822013299097307	7277
101	2020.000000000000000	Lepilemur mustelinus	11620	292	0.000000000000000	0	37	NT	PRIMATES	LEPILEMURIDAE	Lepilemur	Lepilemur mustelinus				11051629064.338867187500000	817811.118597278953530	123
102	2020.000000000000000	Lepilemur ruficaudatus	11621	86	29691111.000000000000000	86	0	VU	PRIMATES	LEPILEMURIDAE	Lepilemur	Lepilemur ruficaudatus	NP			18120086343.252929687500000	1283333.051698938477784	3976
103	2020.000000000000000	Lepilemur septentrionalis	11622	293	0.000000000000000	0	38	CR	PRIMATES	LEPILEMURIDAE	Lepilemur	Lepilemur septentrionalis				147109508.031250000000000	76014.766813418347738	1961
104	2019.000000000000000	Lophocebus albigena	12309	193	1209478778.000000000000000	193	0	VU	PRIMATES	CERCOPITHECIDAE	Lophocebus	Lophocebus albigena	McGraw, 2017	https://doi.org/10.1002/9781119179313.wbprim0170		1521397653772.947265625000000	10632259.412605820223689	1974
105	2019.000000000000000	Lophocebus aterrimus	12310	294	0.000000000000000	0	39	VU	PRIMATES	CERCOPITHECIDAE	Lophocebus	Lophocebus aterrimus				713723575992.896728515625000	4894367.162935955449939	161
106	2020.000000000000000	Loris tardigradus	12375	295	0.000000000000000	0	40	EN	PRIMATES	LORISIDAE	Loris	Loris tardigradus				4487894613.848632812500000	378538.286668715998530	597
107	2020.000000000000000	Macaca arctoides	12548	221	2145009571.000000000000000	221	0	VU	PRIMATES	CERCOPITHECIDAE	Macaca	Macaca arctoides	Fooden, 1976	https://doi.org/10.1159/000155715	peninsular location	2035318303296.328125000000000	23409920.316747277975082	13653
108	2020.000000000000000	Macaca assamensis	12549	60	8651889.000000000000000	60	0	NT	PRIMATES	CERCOPITHECIDAE	Macaca	Macaca assamensis	NP			2203471652573.500000000000000	16692842.545342260971665	2322
109	2020.000000000000000	Macaca cyclopis	12550	17	148640.000000000000000	17	0	LC	PRIMATES	CERCOPITHECIDAE	Macaca	Macaca cyclopis	NP			33273053375.464843750000000	1425290.585566943045706	1245
110	2021.000000000000000	Macaca fascicularis	12551	255	17232811994.000000000000000	255	0	LC	PRIMATES	CERCOPITHECIDAE	Macaca	Macaca fascicularis	Malaivijitnond, Suchinda, et al. 2007	https://doi.org/10.1002/ajp.20342		2792909586388.930175781250000	60230420.402457743883133	116745
111	2008.000000000000000	Macaca fuscata	12552	16	95404.000000000000000	16	0	LC	PRIMATES	CERCOPITHECIDAE	Macaca	Macaca fuscata	NP			234808437296.433593750000000	13060813.188630312681198	9293
112	2020.000000000000000	Macaca maura	12553	74	21015463.000000000000000	74	0	EN	PRIMATES	CERCOPITHECIDAE	Macaca	Macaca maura	NP			20179788381.829101562500000	884211.753465098096058	776
113	2020.000000000000000	Macaca mulatta	12554	132	185330376.000000000000000	132	0	LC	PRIMATES	CERCOPITHECIDAE	Macaca	Macaca mulatta	Majumder, Lodh & Agarwala, 2012	https://doi.org/10.11609/JoTT.o2884.2539-40		9394072410543.750000000000000	36370063.952591367065907	115813
114	2020.000000000000000	Macaca nemestrina	12555	254	12559841649.000000000000000	254	0	VU	PRIMATES	CERCOPITHECIDAE	Macaca	Macaca nemestrina	Dzulhelmi, M. N., S. Suriyanti, and S. Manickam, 2019	In SH Endnotes (PC)	Wikipedia Picture in mangrove forest	1380662740132.750000000000000	19750466.673176597803831	26187
115	2008.000000000000000	Macaca nigra	12556	102	52648649.000000000000000	102	0	CR	PRIMATES	CERCOPITHECIDAE	Macaca	Macaca nigra	Rosenbaum, 1996	https://www.proquest.com/docview/304241988?pq-origsite=gscholar&fromopenview=true	mention wallace's line, moist forest,	7720212629.327026367187500	875318.222671526600607	770
116	2020.000000000000000	Macaca radiata	12558	56	7487299.000000000000000	56	0	LC	PRIMATES	CERCOPITHECIDAE	Macaca	Macaca radiata	Kumara, Singh, Kumar, et al., 2010	https://www.jstor.org/stable/24108322		667732786415.521972656250000	7863399.122367819771171	45664
117	2008.000000000000000	Macaca silenus	12559	296	0.000000000000000	0	41	EN	PRIMATES	CERCOPITHECIDAE	Macaca	Macaca silenus				29258812658.673828125000000	1597330.860788428224623	83
118	2020.000000000000000	Macaca sinica	12560	63	9661619.000000000000000	63	0	EN	PRIMATES	CERCOPITHECIDAE	Macaca	Macaca sinica	Shotake, Nozawa & Santiapilai, 1991	https://doi.org/10.1007%2FBF02382670	peninsular area	47410294208.918945312500000	1708130.139934629900381	8823
119	2020.000000000000000	Macaca sylvanus	12561	297	0.000000000000000	0	42	EN	PRIMATES	CERCOPITHECIDAE	Macaca	Macaca sylvanus				36678310665.669311523437500	1906798.082138776313514	625
120	2020.000000000000000	Macaca thibetana	12562	298	0.000000000000000	0	43	NT	PRIMATES	CERCOPITHECIDAE	Macaca	Macaca thibetana				1724316573510.126953125000000	6998577.107093071565032	122
121	2008.000000000000000	Macaca tonkeana	12563	131	166025025.000000000000000	131	0	VU	PRIMATES	CERCOPITHECIDAE	Macaca	Macaca tonkeana	Riley et al., 2008	https://doi.org/10.1896/052.022.0113	home range map includes mangroves	82007173856.631072998046875	2483314.456847481895238	2708
122	2008.000000000000000	Macaca nigrescens	12568	73	20499171.000000000000000	73	0	VU	PRIMATES	CERCOPITHECIDAE	Macaca	Macaca nigrescens	NP			9838655742.565368652343750	546256.638198991422541	641
123	2008.000000000000000	Macaca hecki	12570	116	84977820.000000000000000	116	0	VU	PRIMATES	CERCOPITHECIDAE	Macaca	Macaca hecki	NP			24160473384.490478515625000	1504643.164611947257072	2174
124	2020.000000000000000	Mandrillus leucophaeus	12753	299	0.000000000000000	0	44	EN	PRIMATES	CERCOPITHECIDAE	Mandrillus	Mandrillus leucophaeus				17850755413.741760253906250	1922538.292056669713929	2279
125	2019.000000000000000	Mandrillus sphinx	12754	188	1063723146.000000000000000	188	0	VU	PRIMATES	CERCOPITHECIDAE	Mandrillus	Mandrillus sphinx	Cooke, 2012	https://etd.ohiolink.edu/apexprod/rws_olink/r/1501/10?clear=10&p10_accession_num=osu1354500922	dissertation	336117176698.938598632812500	4340428.365693635307252	1455
126	2014.000000000000000	Microcebus myoxinus	13325	122	124995259.000000000000000	122	0	VU	PRIMATES	CHEIROGALEIDAE	Microcebus	Microcebus myoxinus	Donatti et al. 2019	https://doi.org/10.1017/9781316466780	Online ISBN: 9781316466780	34616543564.689453125000000	1432759.155803069937974	3122
127	2019.000000000000000	Miopithecus talapoin	13572	130	165014644.000000000000000	130	0	VU	PRIMATES	CERCOPITHECIDAE	Miopithecus	Miopithecus talapoin	Grubb, 2006	https://doi.org/10.1896/0898-6207.20.1.65		407571920037.884094238281250	3807619.680780111812055	960
128	2020.000000000000000	Mirza coquereli	13584	21	259340.000000000000000	21	0	EN	PRIMATES	CHEIROGALEIDAE	Mirza	Mirza coquereli	Zinner et al., 2001	https://doi.org/10.1023/A:1010703611820		19376491470.109375000000000	1956967.953599166125059	918
129	2021.000000000000000	Nasalis larvatus	14352	250	7282140979.000000000000000	250	0	EN	PRIMATES	CERCOPITHECIDAE	Nasalis	Nasalis larvatus	Meijaard & Nijman, 2000	https://doi.org/10.1016/S0006-3207(99)00066-X		543298933112.229125976562500	11135715.987201949581504	10160
130	2020.000000000000000	Nycticebus pygmaeus	14941	135	192803464.000000000000000	135	0	VU	PRIMATES	LORISIDAE	Nycticebus	Nycticebus pygmaeus	Nadler et al., 2007	https://d1wqtxts1xzle7.cloudfront.net/47893827/Diet_of_the_Tonkin_snub-nosed_monkey_Rh20160808-4698-	ISBN: ISSN 1859-1434 Nycticebus intermedius? map shows presence in mangrove locations	538641404397.430664062500000	7594248.841879627667367	7394
131	2019.000000000000000	Otolemur crassicaudatus	15643	206	1464081153.000000000000000	206	0	LC	PRIMATES	GALAGIDAE	Otolemur	Otolemur crassicaudatus	Svensson et al., 2017	https://doi.org/10.1002/ajpa.23175	need to read it	5161146654393.674804687500000	19788085.411383416503668	55144
132	2019.000000000000000	Otolemur garnettii	15644	171	570906818.000000000000000	171	0	LC	PRIMATES	GALAGIDAE	Otolemur	Otolemur garnettii	Nowak & Perkin , 2009	https://core.ac.uk/download/pdf/193896515.pdf		581404079945.723632812500000	8809586.306532684713602	6656
133	2016.000000000000000	Pan paniscus	15932	300	0.000000000000000	0	45	EN	PRIMATES	HOMINIDAE	Pan	Pan paniscus				419103369310.768737792968750	5171962.307453786954284	1418
134	2018.000000000000000	Pan troglodytes	15933	233	3104269771.000000000000000	233	0	EN	PRIMATES	HOMINIDAE	Pan	Pan troglodytes	Baker & Oates, 2019	https://doi.org/10.1017/9781316466780.041	pdf AP	2351479183001.000000000000000	28219855.878151766955853	12288
135	2020.000000000000000	Papio papio	16018	165	515618073.000000000000000	165	0	NT	PRIMATES	CERCOPITHECIDAE	Papio	Papio papio	Nowak, 2012	http://doi.org/10.1159/000339810		523744693582.246276855468750	12865803.042790224775672	132150
136	2008.000000000000000	Papio hamadryas	16019	30	474752.000000000000000	30	0	LC	PRIMATES	CERCOPITHECIDAE	Papio	Papio hamadryas	Zinner et al., 2001	https://doi.org/10.1023/A:1010703611820	coastal zones	644010254506.660644531250000	8405533.071131678298116	2626
137	2019.000000000000000	Papio ursinus	16022	152	358622788.000000000000000	152	0	LC	PRIMATES	CERCOPITHECIDAE	Papio	Papio ursinus	Nowak, 2008	https://doi.org/10.1002/ajp.20605		4054081233428.003417968750000	14522789.215778613463044	28050
138	2020.000000000000000	Phaner furcifer	16872	301	0.000000000000000	0	46	VU	PRIMATES	CHEIROGALEIDAE	Phaner	Phaner furcifer				22809549796.819335937500000	1341018.601317125372589	4085
139	2020.000000000000000	Phaner parienti	16873	50	6485388.000000000000000	50	0	EN	PRIMATES	CHEIROGALEIDAE	Phaner	Phaner parienti	NP			2040458772.146484375000000	600665.368698455160484	3450
140	2020.000000000000000	Phaner pallescens	16874	100	50797661.000000000000000	100	0	EN	PRIMATES	CHEIROGALEIDAE	Phaner	Phaner pallescens	NP			54328240723.414062500000000	4752350.394799416884780	14453
141	2020.000000000000000	Phaner electromontis	16875	3	1800.000000000000000	3	0	EN	PRIMATES	CHEIROGALEIDAE	Phaner	Phaner electromontis	NP			1761896168.495117187500000	594798.340659780660644	455
142	2018.000000000000000	Pithecia aequatorialis	17402	302	0.000000000000000	0	47	LC	PRIMATES	PITHECIIDAE	Pithecia	Pithecia aequatorialis				46196989560.223266601562500	956261.871561036561616	2137
143	2018.000000000000000	Pongo pygmaeus	17975	177	782989335.000000000000000	177	0	CR	PRIMATES	HOMINIDAE	Pongo	Pongo pygmaeus	Santos & Bridgeman, 2019	https://doi.org/10.1017/9781316466780.009		228302069989.047241210937500	13268498.876424247398973	31962
144	2008.000000000000000	Presbytis comata	18125	52	6574704.000000000000000	52	0	EN	PRIMATES	CERCOPITHECIDAE	Presbytis	Presbytis comata	NP			27638662380.685058593750000	1495978.024084679782391	939
145	2008.000000000000000	Presbytis femoralis	18126	231	2968864766.000000000000000	231	0	NT	PRIMATES	CERCOPITHECIDAE	Presbytis	Presbytis femoralis	Najmuddin, Haris, Norazlimi et al., 2020	https://jssm.umt.edu.my/wp-content/uploads/sites/51/2020/08/9-15.5.pdf	eISSN: 2672-7226	152852723580.789550781250000	5612802.867525372654200	4229
146	2020.000000000000000	Cebus yuracus	4076	270	0.000000000000000	0	15	NT	PRIMATES	CEBIDAE	Cebus	Cebus yuracus				485883111528.666625976562500	4948383.281207674182951	4134
147	2020.000000000000000	Cebus aequatorialis	4081	160	434864334.000000000000000	160	0	CR	PRIMATES	CEBIDAE	Cebus	Cebus aequatorialis	Jack & Campos, 2012	https://doi.org/10.1177/194008291200500207		69061938896.899795532226562	3068992.360590458381921	11720
148	2020.000000000000000	Cebus cesarae	4082	133	186186420.000000000000000	133	0	EN	PRIMATES	CEBIDAE	Cebus	Cebus cesarae	Barrett, Monteza-Moreno, Dogandzic et al., 2018	https://doi.org/10.1098/rsos.181002		44564367080.691406250000000	954605.385495396447368	476
149	2020.000000000000000	Cebus malitiosus	4084	41	2087029.000000000000000	41	0	EN	PRIMATES	CEBIDAE	Cebus	Cebus malitiosus	Hernández-Camacho, 2003	http://static1.1.sqspcdn.com/static/f/1200343/18197285/1337025461177/PC19.pdf?token=bayJ4auWknsc1XnZ	refers to mangrove and swamp	3347662853.393554687500000	413707.666852369438857	2085
150	2021.000000000000000	Macaca brunnescens	12569	128	160820758.000000000000000	128	0	VU	PRIMATES	CERCOPITHECIDAE	Macaca	Macaca brunnescens	Hardwick, Priston, Martin et al., 2017	https://doi.org/10.1007/s10764-017-9999-0	endemic to peninsular habitat	7552867821.643066406250000	1017896.757669757702388	1514
151	2020.000000000000000	Pithecia milleri	17407	303	0.000000000000000	0	48	VU	PRIMATES	PITHECIIDAE	Pithecia	Pithecia milleri				55555384516.491844177246094	1393239.724449697183445	4430
152	2020.000000000000000	Presbytis frontata	18127	191	1179411874.000000000000000	191	0	VU	PRIMATES	CERCOPITHECIDAE	Presbytis	Presbytis frontata	Meijaard & Nijman, 2003	https://doi.org/10.1046/j.1523-1739.2003.01547.x		315832334928.739990234375000	5974008.039437397383153	1557
153	2020.000000000000000	Presbytis rubicunda	18131	244	4389102845.000000000000000	244	0	LC	PRIMATES	CERCOPITHECIDAE	Presbytis	Presbytis rubicunda	Smith, 2015	https://www.borneonaturefoundation.org/wp-content/uploads/2016/02/David-Ehlers-Smith-2015-The-ecolog	dissertation df AP	508077657769.353759765625000	8113762.818988048471510	4302
154	2008.000000000000000	Presbytis thomasi	18132	129	164765335.000000000000000	129	0	VU	PRIMATES	CERCOPITHECIDAE	Presbytis	Presbytis thomasi	Smith, 2015	https://www.borneonaturefoundation.org/wp-content/uploads/2016/02/David-Ehlers-Smith-2015-The-ecolog	tropical peat-swamp PDH pdf AP	61255320564.019287109375000	1490178.596536551136523	967
155	2020.000000000000000	Presbytis siamensis	18134	169	559212104.000000000000000	169	0	NT	PRIMATES	CERCOPITHECIDAE	Presbytis	Presbytis siamensis	Santos et al. 2019	https://doi.org/10.1017/9781316466780		162265672247.780639648437500	3872160.974907009396702	1775
156	2018.000000000000000	Procolobus verus	18245	120	120432271.000000000000000	120	0	VU	PRIMATES	CERCOPITHECIDAE	Procolobus	Procolobus verus	Baker & Oates, 2019	https://doi.org/10.1017/9781316466780.041		420869919383.664062500000000	5125702.746117462404072	1288
157	2018.000000000000000	Piliocolobus waldroni	18248	66	13002220.000000000000000	66	0	CR	PRIMATES	CERCOPITHECIDAE	Piliocolobus	Piliocolobus waldroni	Oates & Werre, 2008	http://static1.1.sqspcdn.com/static/f/1200343/18634096/1339099072927/Niger+Delta+Red+Colobus+Monkey.	Procolobus badius waldroni	86254767107.936767578125000	1201573.733356257434934	199
158	2019.000000000000000	Piliocolobus bouvieri	18250	304	0.000000000000000	0	49	EN	PRIMATES	CERCOPITHECIDAE	Piliocolobus	Piliocolobus bouvieri				20054716363.544105529785156	966626.879155124537647	1030
159	2020.000000000000000	Piliocolobus foai	18252	305	0.000000000000000	0	50	EN	PRIMATES	CERCOPITHECIDAE	Piliocolobus	Piliocolobus foai				1964726691.287841796875000	296164.256086431792937	22
160	2019.000000000000000	Piliocolobus oustaleti	18255	306	0.000000000000000	0	51	VU	PRIMATES	CERCOPITHECIDAE	Piliocolobus	Piliocolobus oustaleti				427935580413.738769531250000	5030626.118162187747657	369
161	2020.000000000000000	Piliocolobus tephrosceles	18256	307	0.000000000000000	0	52	EN	PRIMATES	CERCOPITHECIDAE	Piliocolobus	Piliocolobus tephrosceles				3942784123.934135437011719	552170.232583849923685	1215
162	2018.000000000000000	Piliocolobus tholloni	18257	308	0.000000000000000	0	53	VU	PRIMATES	CERCOPITHECIDAE	Piliocolobus	Piliocolobus tholloni				502482085968.246215820312500	2850140.608995002694428	87
163	2017.000000000000000	Piliocolobus langi	18261	309	0.000000000000000	0	54	EN	PRIMATES	CERCOPITHECIDAE	Piliocolobus	Piliocolobus langi				50480625222.763824462890625	1070569.039646090706810	65
164	2020.000000000000000	Piliocolobus lulindicus	18262	310	0.000000000000000	0	55	EN	PRIMATES	CERCOPITHECIDAE	Piliocolobus	Piliocolobus lulindicus				96235979570.881378173828125	1356176.215694235637784	58
165	2020.000000000000000	Propithecus tattersalli	18352	20	230441.000000000000000	20	0	CR	PRIMATES	INDRIIDAE	Propithecus	Propithecus tattersalli	NP		seems a case of degraded mangroves Vargas, 2002	1880349666.447265625000000	192924.426187292177929	324
166	2020.000000000000000	Propithecus verreauxi	18354	28	414539.000000000000000	28	0	EN	PRIMATES	INDRIIDAE	Propithecus	Propithecus verreauxi	Rindrahatsarana, 2004	http://biblio.univ-antananarivo.mg/pdfs/ramanankirahinarindrahatsarana_sn_m2_04.pdf	french P. verreauxi coronatus	36661249591.477539062500000	4665422.724098611623049	2797
167	2020.000000000000000	Propithecus coquereli	18355	68	17473253.000000000000000	68	0	EN	PRIMATES	INDRIIDAE	Propithecus	Propithecus coquereli	Donati et al. 2019	https://doi.org/10.1017/9781316466780		8007260268.797363281250000	1982654.866463964339346	2712
168	2020.000000000000000	Propithecus coronatus	18356	47	4586865.000000000000000	47	0	EN	PRIMATES	INDRIIDAE	Propithecus	Propithecus coronatus	Donati et al. 2019	https://doi.org/10.1017/9781316466780		50398979583.139648437500000	1742931.896668135188520	3213
169	2020.000000000000000	Propithecus deckenii	18357	101	51242770.000000000000000	101	0	EN	PRIMATES	INDRIIDAE	Propithecus	Propithecus deckenii	Donati et al. 2019	https://doi.org/10.1017/9781316466780		28275469344.210937500000000	3152137.944581972435117	9081
170	2020.000000000000000	Propithecus diadema	18358	311	0.000000000000000	0	56	CR	PRIMATES	INDRIIDAE	Propithecus	Propithecus diadema				18256825547.400390625000000	1740032.306386012816802	7453
171	2020.000000000000000	Propithecus edwardsi	18359	312	0.000000000000000	0	57	EN	PRIMATES	INDRIIDAE	Propithecus	Propithecus edwardsi				1052466433.195312500000000	268460.992053609923460	71
172	2020.000000000000000	Propithecus candidus	18360	313	0.000000000000000	0	58	CR	PRIMATES	INDRIIDAE	Propithecus	Propithecus candidus				1461420040.301757812500000	278089.028971304418519	1157
173	2020.000000000000000	Propithecus perrieri	18361	314	0.000000000000000	0	59	CR	PRIMATES	INDRIIDAE	Propithecus	Propithecus perrieri				65911977.474609375000000	69077.504453401867067	3064
174	2008.000000000000000	Rhinopithecus avunculus	19594	315	0.000000000000000	0	60	CR	PRIMATES	CERCOPITHECIDAE	Rhinopithecus	Rhinopithecus avunculus				11949619590.935546875000000	499504.363638794980943	764
175	2020.000000000000000	Rhinopithecus brelichi	19595	316	0.000000000000000	0	61	EN	PRIMATES	CERCOPITHECIDAE	Rhinopithecus	Rhinopithecus brelichi				646267393.789062500000000	104318.354366545332596	24
176	2021.000000000000000	Rhinopithecus roxellana	19596	317	0.000000000000000	0	62	EN	PRIMATES	CERCOPITHECIDAE	Rhinopithecus	Rhinopithecus roxellana				352710826288.550781250000000	4250145.491031736135483	5233
177	2008.000000000000000	Rhinopithecus bieti	19597	318	0.000000000000000	0	63	EN	PRIMATES	CERCOPITHECIDAE	Rhinopithecus	Rhinopithecus bieti				38444156106.626953125000000	1133201.903914006892592	19
178	2008.000000000000000	Saguinus leucopus	19819	319	0.000000000000000	0	64	EN	PRIMATES	CALLITRICHIDAE	Saguinus	Saguinus leucopus				58132304461.182617187500000	1277097.876609884668142	265
179	2020.000000000000000	Saguinus oedipus	19823	121	121913556.000000000000000	121	0	CR	PRIMATES	CALLITRICHIDAE	Saguinus	Saguinus oedipus	Dawson, 1979	https://doi.org/10.1159/000155891		53554625203.646972656250000	1523915.679247986292467	5992
180	2019.000000000000000	Leontocebus tripartitus	19824	320	0.000000000000000	0	65	NT	PRIMATES	CALLITRICHIDAE	Leontocebus	Leontocebus tripartitus				25887184278.129699707031250	900487.912074264721014	190
181	2020.000000000000000	Saimiri oerstedii	19836	149	327006244.000000000000000	149	0	VU	PRIMATES	CEBIDAE	Saimiri	Saimiri oerstedii	Sierra, Jimenez, Altrichter et al., 2003	http://static1.1.sqspcdn.com/static/f/1200343/18197285/1337025461177/PC19.pdf?token=2dVPu37yB19Le%2F	Primate Conservation	10921453145.216796875000000	2196203.509920218493789	11117
182	2008.000000000000000	Saimiri vanzolinii	19839	323	0.000000000000000	0	68	VU	PRIMATES	CEBIDAE	Saimiri	Saimiri vanzolinii				2956998138.903564453125000	242942.078216337860795	66
183	2020.000000000000000	Simias concolor	20229	104	56204611.000000000000000	104	0	CR	PRIMATES	CERCOPITHECIDAE	Simias	Simias concolor	Whittaker, Ting, Melnick, 2006	https://doi.org/10.1016/j.ympev.2005.12.013	genetic analysis suggests they are present in the mangroves	6052043408.121826171875000	938831.349926023627631	1070
184	2020.000000000000000	Cephalopachus bancanus	21488	252	8501179478.000000000000000	252	0	VU	PRIMATES	TARSIIDAE	Tarsius	Tarsius bancanus	Blackham, G. (2005).	https://www.borneonaturefoundation.org/wp-content/uploads/2016/02/Grace-Blackham-2005-Pilot-survey-o	refers to peat swamp	855390266890.749877929687500	11638262.499025698751211	15329
185	2008.000000000000000	Tarsius dentatus	21489	110	66655295.000000000000000	110	0	VU	PRIMATES	TARSIIDAE	Tarsius	Tarsius dentatus	Merker, Driller, Dahruddin et al., 2010	https://doi.org/10.1007/s10764-010-9452-0	map in the paper shows coastal presence	35300694855.456298828125000	1706269.005787490401417	1577
186	2020.000000000000000	Tarsius pumilus	21490	324	0.000000000000000	0	69	DD	PRIMATES	TARSIIDAE	Tarsius	Tarsius pumilus				399795415.809570312500000	308379.460927749983966	1949
187	2020.000000000000000	Carlito syrichta	21492	166	524675960.000000000000000	166	0	NT	PRIMATES	TARSIIDAE	Tarsius	Tarsius syrichta	Neri-Arboleda, Slott & Arboleda, 2002	https://doi.org/10.1017/S0952836902000997	coastal, sleeping in mangrove pdf AP	123652942366.482910156250000	6564511.746527601964772	7240
188	2020.000000000000000	Tarsius sangirensis	21493	38	1510294.000000000000000	38	0	EN	PRIMATES	TARSIIDAE	Tarsius	Tarsius sangirensis	Shekelle, 2013	http://static1.1.sqspcdn.com/static/f/1200343/24562215/1395239388307/Article3_Shekelle_Ver5_2014Mar1		562266986.742187500000000	162845.327282499085413	181
189	2020.000000000000000	Tarsius pelengensis	21494	55	6759963.000000000000000	55	0	EN	PRIMATES	TARSIIDAE	Tarsius	Tarsius pelengensis	Polii, Wahyudi, & Kolondam, 2016	https://doi.org/10.35799/jm.5.1.2016.11190	available in the link	2634212248.279052734375000	513761.439487627183553	525
190	2019.000000000000000	Theropithecus gelada	21744	325	0.000000000000000	0	70	LC	PRIMATES	CERCOPITHECIDAE	Theropithecus	Theropithecus gelada				108808853824.312255859375000	1763335.124745131470263	76
191	2020.000000000000000	Trachypithecus cristatus	22035	253	10967024253.000000000000000	253	0	NT	PRIMATES	CERCOPITHECIDAE	Trachypithecus	Trachypithecus cristatus	Harding 2010	https://doi.org/10.1644/862.1		1224232617467.832031250000000	17557326.559140995144844	14097
192	2008.000000000000000	Trachypithecus geei	22037	326	0.000000000000000	0	71	EN	PRIMATES	CERCOPITHECIDAE	Trachypithecus	Trachypithecus geei				9339178794.375000000000000	586320.018224763451144	107
193	2020.000000000000000	Trachypithecus obscurus	22039	236	3243914696.000000000000000	236	0	NT	PRIMATES	CERCOPITHECIDAE	Trachypithecus	Trachypithecus obscurus	Zakaria, & Rajpar, 2015	https://doi.org/10.3390/d7020137		266434331292.183105468750000	6724408.478937430307269	5549
194	2020.000000000000000	Trachypithecus phayrei	22040	170	560835473.000000000000000	170	0	EN	PRIMATES	CERCOPITHECIDAE	Trachypithecus	Trachypithecus phayrei	NP		waiting expert	1310539302766.558593750000000	13178470.331299470737576	13329
195	2021.000000000000000	Trachypithecus pileatus	22041	24	302384.000000000000000	24	0	VU	PRIMATES	CERCOPITHECIDAE	Trachypithecus	Trachypithecus pileatus	Choudhury, 2014	https://doi.org/10.1896/052.028.0121	map shows coastal distribution	370559485674.765625000000000	5227095.540859234519303	5020
196	2020.000000000000000	Semnopithecus vetulus	22042	46	4064380.000000000000000	46	0	EN	PRIMATES	CERCOPITHECIDAE	Trachypithecus	Trachypithecus vetulus	NP			37798984240.656738281250000	1195988.400625080568716	6232
197	2020.000000000000000	Trachypithecus delacouri	22043	1	108.000000000000000	1	0	CR	PRIMATES	CERCOPITHECIDAE	Trachypithecus	Trachypithecus delacouri	NP		it may have occupied mangroves, but it is does exist anyhmore in several areas.	6873430921.261718750000000	483460.560901388409548	57
198	2020.000000000000000	Trachypithecus laotum	22044	327	0.000000000000000	0	72	VU	PRIMATES	CERCOPITHECIDAE	Trachypithecus	Trachypithecus laotum				3167883301.574218750000000	270565.707273331412580	41
199	2020.000000000000000	Varecia variegata	22918	328	0.000000000000000	0	73	CR	PRIMATES	LEMURIDAE	Varecia	Varecia variegata				23076971142.268554687500000	3792368.947658552788198	704
200	2020.000000000000000	Varecia rubra	22920	329	0.000000000000000	0	74	CR	PRIMATES	LEMURIDAE	Varecia	Varecia rubra				5703864419.650390625000000	375146.852408257254865	1800
201	2020.000000000000000	Microcebus ravelobensis	39751	19	203428.000000000000000	19	0	EN	PRIMATES	CHEIROGALEIDAE	Microcebus	Microcebus ravelobensis	Gardner, 2016	https://doi.org/10.1007/s10764-016-9905-1		3637361296.375000000000000	428191.264822247612756	174
202	2020.000000000000000	Nycticebus bengalensis	39758	239	3967812771.000000000000000	239	0	VU	PRIMATES	LORISIDAE	Nycticebus	Nycticebus bengalensis	Nekaris & Bearder, 2007	http://static1.1.sqspcdn.com/static/f/1200343/18197285/1337025461177/PC19.pdf?token=OEN7N2JsOsGcFuco	ISSN 0898-6207	2342403397561.770019531250000	20985271.064139295369387	33242
203	2020.000000000000000	Nycticebus javanicus	39761	330	0.000000000000000	0	75	CR	PRIMATES	LORISIDAE	Nycticebus	Nycticebus javanicus				4126111.243652343750000	7814.542323615623900	13
204	2020.000000000000000	Nomascus concolor	39775	331	0.000000000000000	0	76	CR	PRIMATES	HYLOBATIDAE	Nomascus	Nomascus concolor				30892927237.839843750000000	2324371.313153892289847	176
205	2008.000000000000000	Symphalangus syndactylus	39779	93	43781560.000000000000000	93	0	EN	PRIMATES	HYLOBATIDAE	Symphalangus	Symphalangus syndactylus	NP			343792915824.604003906250000	5430388.189450687728822	3440
206	2008.000000000000000	Macaca leonina	39792	205	1455064008.000000000000000	205	0	VU	PRIMATES	CERCOPITHECIDAE	Macaca	Macaca leonina	Dzulhemi, Suriyanti, Manickam, 2019	https://eds.a.ebscohost.com/eds/detail/detail?vid=1&sid=147791bb-a3d7-470b-86c4-0aa27d19aa77%40sdc-v	pdf AP	1721939860539.155273437500000	21828374.597092278301716	12772
207	2020.000000000000000	Macaca pagensis	39794	87	31967606.000000000000000	87	0	CR	PRIMATES	CERCOPITHECIDAE	Macaca	Macaca pagensis	Santos et al. 2019	https://doi.org/10.1017/9781316466780		2160076607.661621093750000	526795.311832512263209	662
208	2020.000000000000000	Macaca siberu	39795	81	24237005.000000000000000	81	0	VU	PRIMATES	CERCOPITHECIDAE	Macaca	Macaca siberu	NP			3891966800.460205078125000	412036.038093511655461	408
209	2020.000000000000000	Presbytis chrysomelas	39803	123	137318920.000000000000000	123	0	CR	PRIMATES	CERCOPITHECIDAE	Presbytis	Presbytis chrysomelas	Ampeng & Md-Zain, 2012	https://www.hindawi.com/journals/tswj/2012/594382/		40204973878.854797363281250	2470491.631760263815522	1181
210	2020.000000000000000	Pygathrix nemaeus	39826	58	8275010.000000000000000	58	0	EN	PRIMATES	CERCOPITHECIDAE	Pygathrix	Pygathrix nemaeus	NP			100470187547.328125000000000	3039029.708536991383880	1827
211	2008.000000000000000	Pygathrix cinerea	39827	332	0.000000000000000	0	77	CR	PRIMATES	CERCOPITHECIDAE	Pygathrix	Pygathrix cinerea				26548945286.027343750000000	698254.392111554276198	56
212	2020.000000000000000	Pygathrix nigripes	39828	12	30554.000000000000000	12	0	EN	PRIMATES	CERCOPITHECIDAE	Pygathrix	Pygathrix nigripes	O'Brien, 2014		phd, link send to pdf. coastal areas, wet everygreen forest	100653056935.777343750000000	1710543.224137332523242	153
213	2020.000000000000000	Semnopithecus entellus	39832	125	144504211.000000000000000	125	0	LC	PRIMATES	CERCOPITHECIDAE	Semnopithecus	Semnopithecus entellus	Ahsan & Khan, 2006	https://www.banglajol.info/index.php/ujzru/article/view/317	species does not have natural habitat anymore	651426336455.469726562500000	5719971.476643214933574	18763
214	2020.000000000000000	Semnopithecus ajax	39833	333	0.000000000000000	0	78	EN	PRIMATES	CERCOPITHECIDAE	Semnopithecus	Semnopithecus ajax				12130525346.314453125000000	622646.307572210207582	7
215	2008.000000000000000	Semnopithecus hector	39837	334	0.000000000000000	0	79	NT	PRIMATES	CERCOPITHECIDAE	Semnopithecus	Semnopithecus hector				130726019898.023437500000000	3003407.976783576887101	75
216	2008.000000000000000	Semnopithecus schistaceus	39840	335	0.000000000000000	0	80	LC	PRIMATES	CERCOPITHECIDAE	Semnopithecus	Semnopithecus schistaceus				424922025425.486328125000000	6032901.115477954968810	119
217	2008.000000000000000	Trachypithecus francoisi	39853	336	0.000000000000000	0	81	EN	PRIMATES	CERCOPITHECIDAE	Trachypithecus	Trachypithecus francoisi				307564418660.341796875000000	5193152.872861124575138	469
218	2008.000000000000000	Trachypithecus shortridgei	39869	337	0.000000000000000	0	82	EN	PRIMATES	CERCOPITHECIDAE	Trachypithecus	Trachypithecus shortridgei				13456189335.789062500000000	568271.056951645994559	45
219	2021.000000000000000	Trachypithecus germaini	39874	167	545723653.000000000000000	167	0	EN	PRIMATES	CERCOPITHECIDAE	Trachypithecus	Trachypithecus germaini	Moody, Dara, Coudraft et al., 2011	http://static1.1.sqspcdn.com/static/f/1200343/19061007/1341255282123/APJ2%281%29Article5.pdf?token=a	found in multiple places close to water pdf AP	267464302971.468750000000000	4919397.262332749553025	7181
220	2018.000000000000000	Hoolock hoolock	39876	161	442394284.000000000000000	161	0	EN	PRIMATES	HYLOBATIDAE	Hoolock	Hoolock hoolock	Islam, Feeroz, Muzaffar et al., 2006	https://d1wqtxts1xzle7.cloudfront.net/31159694/Muzaffar2006Hoolock.pdf?1366509913=&response-content-	pdf available	384506466236.707031250000000	6864907.295035844668746	10642
221	2008.000000000000000	Hylobates albibarbis	39879	153	359097278.000000000000000	153	0	EN	PRIMATES	HYLOBATIDAE	Hylobates	Hylobates albibarbis	Strickland, Hoolahan, Blackham, & McCurley 2004	https://www.borneonaturefoundation.org/wp-content/uploads/2016/02/Cara-Buckley-2004-Survey-of-Hyloba	peat swamp pdf AP	201218341834.923339843750000	2208426.190593274310231	749
222	2020.000000000000000	Hylobates muelleri	39888	180	936300010.000000000000000	180	0	EN	PRIMATES	HYLOBATIDAE	Hylobates	Hylobates muelleri	Schulze & Beck, 1999	https://www.researchgate.net/profile/Christian-Schulze/publication/281524602_A_record_of_Proboscis_M	available research gate only	104002370798.364074707031250	2335683.002523686271161	1465
223	2020.000000000000000	Nomascus leucogenys	39895	339	0.000000000000000	0	84	CR	PRIMATES	HYLOBATIDAE	Nomascus	Nomascus leucogenys				59327675521.757812500000000	4728797.749820916913450	591
224	2008.000000000000000	Nomascus siki	39896	340	0.000000000000000	0	85	EN	PRIMATES	HYLOBATIDAE	Nomascus	Nomascus siki				29524432390.132812500000000	1890551.159405780490488	338
225	2008.000000000000000	Mico chrysoleucos	39910	341	0.000000000000000	0	86	LC	PRIMATES	CALLITRICHIDAE	Mico	Mico chrysoleucos				36982427053.098144531250000	1417419.378823021659628	306
226	2008.000000000000000	Mico intermedius	39911	342	0.000000000000000	0	87	LC	PRIMATES	CALLITRICHIDAE	Mico	Mico intermedius				64943422701.537109375000000	1331384.415376738412306	175
227	2021.000000000000000	Mico leucippe	39912	343	0.000000000000000	0	88	VU	PRIMATES	CALLITRICHIDAE	Mico	Mico leucippe				72317966192.976074218750000	1890496.309127420186996	2243
228	2008.000000000000000	Mico nigriceps	39913	344	0.000000000000000	0	89	NT	PRIMATES	CALLITRICHIDAE	Mico	Mico nigriceps				32438363692.309082031250000	908655.237881617853418	226
229	2008.000000000000000	Mico marcai	39914	345	0.000000000000000	0	90	DD	PRIMATES	CALLITRICHIDAE	Mico	Mico marcai				7172681546.158691406250000	364942.345559164532460	54
230	2008.000000000000000	Aotus brumbacki	39915	346	0.000000000000000	0	91	VU	PRIMATES	AOTIDAE	Aotus	Aotus brumbacki				125529951693.143554687500000	1641987.842695372644812	116
231	2020.000000000000000	Alouatta guariba	39916	162	454844645.000000000000000	162	0	LC	PRIMATES	ATELIDAE	Alouatta	Alouatta guariba	Nowak & Lee 2013	doi.org/10.1007/978-1-4614-8839-2_14	ISBN 978-1-4614-8839-2	1134111168891.115722656250000	8094643.310399971902370	3226
232	2019.000000000000000	Lagothrix flavicauda	39924	347	0.000000000000000	0	92	CR	PRIMATES	ATELIDAE	Lagothrix	Lagothrix flavicauda				24702258877.568847656250000	2024087.080037022009492	207
233	2020.000000000000000	Plecturocebus ornatus	39928	348	0.000000000000000	0	93	VU	PRIMATES	PITHECIIDAE	Plecturocebus	Plecturocebus ornatus				24077419202.364868164062500	1071945.624919092515483	519
234	2008.000000000000000	Callicebus barbarabrownae	39929	31	650947.000000000000000	31	0	CR	PRIMATES	PITHECIIDAE	Callicebus	Callicebus barbarabrownae	NP		dry areas monkey	136169985502.291015625000000	1674993.843140937620774	306
235	2008.000000000000000	Callicebus melanochir	39930	155	372686298.000000000000000	155	0	VU	PRIMATES	PITHECIIDAE	Callicebus	Callicebus melanochir	Flesher, 2015	https://doi.org/10.1007/s10764-015-9884-7		107958874169.678710937500000	1950623.398027186281979	973
236	2008.000000000000000	Callicebus nigrifrons	39943	136	199187299.000000000000000	136	0	NT	PRIMATES	PITHECIIDAE	Callicebus	Callicebus nigrifrons	Carneiro, Sampaio, SousaeSilvaJr, 2018	https://doi.org/10.1016/j.ympev.2018.03.001		565094240806.528320312500000	4239341.520645828917623	1472
237	2020.000000000000000	Cheracebus medemi	39944	349	0.000000000000000	0	94	VU	PRIMATES	PITHECIIDAE	Cheracebus	Cheracebus medemi				15770040941.351135253906250	834001.811566971940920	405
238	2020.000000000000000	Leontocebus nigricollis	39945	350	0.000000000000000	0	95	LC	PRIMATES	CALLITRICHIDAE	Leontocebus	Leontocebus nigricollis				213447388326.133056640625000	3913890.071894091088325	1279
239	2008.000000000000000	Saguinus imperator	39948	351	0.000000000000000	0	96	LC	PRIMATES	CALLITRICHIDAE	Saguinus	Saguinus imperator				243114748702.073242187500000	3369414.022434057667851	544
240	2020.000000000000000	Cebus albifrons	39951	352	0.000000000000000	0	97	LC	PRIMATES	CEBIDAE	Cebus	Cebus albifrons				378222474107.828613281250000	4160520.765436064451933	173
241	2020.000000000000000	Aotus zonalis	39953	176	771797070.000000000000000	176	0	DD	PRIMATES	AOTIDAE	Aotus	Aotus zonalis	Santos & Bridgeman, 2019	https://doi.org/10.1017/9781316466780.009		134689962584.806396484375000	5781832.918695566244423	28417
242	2008.000000000000000	Callicebus coimbrai	39954	127	154587590.000000000000000	127	0	EN	PRIMATES	PITHECIIDAE	Callicebus	Callicebus coimbrai	Junqueira et al., 2009	https://d1wqtxts1xzle7.cloudfront.net/43321885/2049-2056.pdf?1457031048=&response-content-dispositio	pdf AP	40277788628.125000000000000	1237715.076055125100538	439
243	2018.000000000000000	Pithecia napensis	39955	354	0.000000000000000	0	99	LC	PRIMATES	PITHECIIDAE	Pithecia	Pithecia napensis				152772969661.087402343750000	1669341.962931532878429	2101
244	2008.000000000000000	Chiropotes satanas	39956	228	2685352649.000000000000000	228	0	CR	PRIMATES	PITHECIIDAE	Chiropotes	Chiropotes satanas	Santos & Bridgeman, 2019	https://doi.org/10.1017/9781316466780.009		276048944051.549926757812500	4713403.089114379137754	3288
245	2018.000000000000000	Alouatta belzebul	39957	230	2893449652.000000000000000	230	0	VU	PRIMATES	ATELIDAE	Alouatta	Alouatta belzebul	Santos & Bridgeman, 2019	https://doi.org/10.1017/9781316466780.009		879522983513.657226562500000	8797791.360368581488729	4640
246	2021.000000000000000	Alouatta palliata	39960	240	4046423221.000000000000000	240	0	LC	PRIMATES	ATELIDAE	Alouatta	Alouatta palliata	Santos & Bridgeman, 2019	https://doi.org/10.1017/9781316466780.009		575374087615.818359375000000	21754665.640293162316084	115414
247	2020.000000000000000	Ateles hybridus	39961	84	24990179.000000000000000	84	0	CR	PRIMATES	ATELIDAE	Ateles	Ateles hybridus	Mendieta-Giraldo et al., 2021	http://doi.org/10.11609/jott.6673.13.3.17865-17874		170433168958.779785156250000	3514252.274500572588295	2230
248	2017.000000000000000	Piliocolobus kirkii	39992	64	11301571.000000000000000	64	0	EN	PRIMATES	CERCOPITHECIDAE	Piliocolobus	Piliocolobus kirkii	Nowak, 2008	https://doi.org/10.1002/ajp.20605		1610393493.185302734375000	338021.702116338361520	318
249	2019.000000000000000	Gorilla beringei	39994	355	0.000000000000000	0	100	CR	PRIMATES	HOMINIDAE	Gorilla	Gorilla beringei				49314120870.378189086914062	1935599.620528897270560	2141
250	2019.000000000000000	Piliocolobus gordonorum	40015	356	0.000000000000000	0	101	VU	PRIMATES	CERCOPITHECIDAE	Piliocolobus	Piliocolobus gordonorum				1755206409.307128906250000	1235889.928473073989153	12023
251	2018.000000000000000	Cebus kaapori	40019	223	2399671064.000000000000000	223	0	CR	PRIMATES	CEBIDAE	Cebus	Cebus kaapori	Gomes, 2018, ICMBIO grey literature	https://www.icmbio.gov.br/portal/faunabrasileira/estado-de-conservacao/7259-mamiferos-cebus-kaapori-	master thesis pdf AP	192565417004.471435546875000	3834252.052773369941860	2895
252	2008.000000000000000	Alouatta macconnelli	40642	226	2543552785.000000000000000	226	0	LC	PRIMATES	ATELIDAE	Alouatta	Alouatta macconnelli	Crockett, 1996	https://doi.org/10.1023/A:1020316607284		1781461976532.474609375000000	10005256.585197599604726	23553
253	2008.000000000000000	Leontopithecus chrysomelas	40643	96	49587179.000000000000000	96	0	EN	PRIMATES	CALLITRICHIDAE	Leontopithecus	Leontopithecus chrysomelas	Kierulff & Rylands, 2003	https://doi.org/10.1002/ajp.10064		21794826326.558593750000000	664305.639805720886216	489
254	2008.000000000000000	Saguinus bicolor	40644	357	0.000000000000000	0	102	CR	PRIMATES	CALLITRICHIDAE	Saguinus	Saguinus bicolor				10223004551.407348632812500	481020.718824440729804	99
255	2020.000000000000000	Papio anubis	40647	79	23252679.000000000000000	79	0	LC	PRIMATES	CERCOPITHECIDAE	Papio	Papio anubis	Fuchs et al., 2018	https://doi.org/10.1002/ajpa.23470	is present in coastal zones	8083343587584.809570312500000	18094171.169323369860649	7527
256	2018.000000000000000	Piliocolobus parmentieri	40648	358	0.000000000000000	0	103	EN	PRIMATES	CERCOPITHECIDAE	Piliocolobus	Piliocolobus parmentieri				19229018225.599124908447266	583507.812653310014866	56
257	2019.000000000000000	Galagoides demidoff	40649	248	6748763936.000000000000000	248	0	LC	PRIMATES	GALAGIDAE	Galagoides	Galagoides demidoff	Gippoliti & Dell’Omo, 2003	http://static1.1.sqspcdn.com/static/f/1200343/18197285/1337025461177/PC19.pdf?token=LRMTmCMErQWTkpmt	pdf AP	4418014918207.032226562500000	18374293.685297094285488	7209
258	2020.000000000000000	Paragalago orinus	40651	359	0.000000000000000	0	104	NT	PRIMATES	GALAGIDAE	Paragalago	Paragalago orinus				19364873617.542846679687500	1740719.434473619563505	246
259	2020.000000000000000	Paragalago rondoensis	40652	360	0.000000000000000	0	105	CR	PRIMATES	GALAGIDAE	Paragalago	Paragalago rondoensis				130599380.236816406250000	107594.030713442494744	2175
260	2019.000000000000000	Galagoides thomasi	40653	249	7019822827.000000000000000	249	0	LC	PRIMATES	GALAGIDAE	Galagoides	Galagoides thomasi	Baker & Oates, 2019	https://doi.org/10.1017/9781316466780.041		4474638938305.293945312500000	19722080.096383854746819	7283
261	2020.000000000000000	Trachypithecus hatinhensis	40789	6	6171.000000000000000	6	0	EN	PRIMATES	CERCOPITHECIDAE	Trachypithecus	Trachypithecus hatinhensis	Salmona et al., 2015	https://doi.org/10.4314/mcd.v10i2.3	map shows their presence in mangroves but does not say mangroves	20877442679.630859375000000	1114135.518129661679268	122
262	2017.000000000000000	Piliocolobus epieni	41024	126	154438915.000000000000000	126	0	CR	PRIMATES	CERCOPITHECIDAE	Piliocolobus	Piliocolobus epieni	Luiselli, Amori, Akani et al., 2015	https://doi.org/10.1007/s10531-015-0975-8	flood forest	3554160719.768829345703125	224734.040430799475871	15
263	2018.000000000000000	Piliocolobus pennantii	41025	361	0.000000000000000	0	106	CR	PRIMATES	CERCOPITHECIDAE	Piliocolobus	Piliocolobus pennantii				163031495.077148437500000	66401.310530607966939	1180
264	2017.000000000000000	Piliocolobus preussi	41026	362	0.000000000000000	0	107	CR	PRIMATES	CERCOPITHECIDAE	Piliocolobus	Piliocolobus preussi				4322680718.984100341796875	440398.170262825326063	3273
265	2008.000000000000000	Callithrix jacchus	41518	204	1379424834.000000000000000	204	0	LC	PRIMATES	CALLITRICHIDAE	Callithrix	Callithrix jacchus	Albuquerque & Oliveira, 2020	https://doi.org/10.46357/bcnaturais.v15i3.219	pdf AP	965749652835.048950195312500	6603783.173963125795126	3201
266	2008.000000000000000	Callithrix penicillata	41519	363	0.000000000000000	0	108	LC	PRIMATES	CALLITRICHIDAE	Callithrix	Callithrix penicillata				1433628881267.478027343750000	6631057.532315987162292	286
267	2008.000000000000000	Mico argentatus	41520	364	0.000000000000000	0	109	LC	PRIMATES	CALLITRICHIDAE	Mico	Mico argentatus				138505495808.949768066406250	1948718.767387972911820	233
268	2008.000000000000000	Mico humeralifer	41521	365	0.000000000000000	0	110	DD	PRIMATES	CALLITRICHIDAE	Mico	Mico humeralifer				64338515080.570800781250000	1293931.808102868031710	308
269	2019.000000000000000	Saguinus geoffroyi	41522	175	764875933.000000000000000	175	0	NT	PRIMATES	CALLITRICHIDAE	Saguinus	Saguinus geoffroyi	Santos & Bridgeman, 2019	https://doi.org/10.1017/9781316466780.009		77328439577.681640625000000	3443506.772707413416356	3027
270	2008.000000000000000	Saguinus inustus	41523	366	0.000000000000000	0	111	LC	PRIMATES	CALLITRICHIDAE	Saguinus	Saguinus inustus				383267059133.847656250000000	3539681.638672780711204	443
271	2008.000000000000000	Saguinus labiatus	41524	367	0.000000000000000	0	112	LC	PRIMATES	CALLITRICHIDAE	Saguinus	Saguinus labiatus				293133042978.579956054687500	4936482.838539221324027	1152
272	2008.000000000000000	Saguinus midas	41525	215	1758049615.000000000000000	215	0	LC	PRIMATES	CALLITRICHIDAE	Saguinus	Saguinus midas	Fernandes, 1991	https://doi.org/10.1007/BF02381944		871041233411.606689453125000	4945786.491542310453951	1415
273	2008.000000000000000	Saguinus mystax	41526	368	0.000000000000000	0	113	LC	PRIMATES	CALLITRICHIDAE	Saguinus	Saguinus mystax				599286573074.813354492187500	4595338.238608237355947	1197
274	2008.000000000000000	Saimiri boliviensis	41536	369	0.000000000000000	0	114	LC	PRIMATES	CEBIDAE	Saimiri	Saimiri boliviensis				1432180683724.969238281250000	7324863.727856942452490	1013
275	2008.000000000000000	Saimiri ustus	41538	370	0.000000000000000	0	115	NT	PRIMATES	CEBIDAE	Saimiri	Saimiri ustus				903888985722.495117187500000	5420750.762269748374820	853
276	2018.000000000000000	Aotus azarae	41539	237	3360943638.000000000000000	237	0	LC	PRIMATES	AOTIDAE	Aotus	Aotus azarae	Santos & Bridgeman, 2019	https://doi.org/10.1017/9781316466780.009	Santos notes the subspecies infulatus	3343840487352.201171875000000	18058210.645233880728483	6600
277	2020.000000000000000	Aotus nancymaae	41540	371	0.000000000000000	0	116	VU	PRIMATES	AOTIDAE	Aotus	Aotus nancymaae				518031298079.806152343750000	4126375.818447468802333	877
278	2018.000000000000000	Aotus nigriceps	41542	372	0.000000000000000	0	117	LC	PRIMATES	AOTIDAE	Aotus	Aotus nigriceps				1616679425168.395507812500000	7650021.006379133090377	1853
279	2008.000000000000000	Aotus trivirgatus	41543	373	0.000000000000000	0	118	LC	PRIMATES	AOTIDAE	Aotus	Aotus trivirgatus				759395002854.547119140625000	4679453.549241307191551	401
280	2018.000000000000000	Aotus vociferans	41544	374	0.000000000000000	0	119	LC	PRIMATES	AOTIDAE	Aotus	Aotus vociferans				1063072820247.130859375000000	6033501.534599308855832	1028
281	2008.000000000000000	Alouatta caraya	41545	375	0.000000000000000	0	120	LC	PRIMATES	ATELIDAE	Alouatta	Alouatta caraya				3421977857799.241699218750000	10803842.452156767249107	323
282	2008.000000000000000	Alouatta sara	41546	376	0.000000000000000	0	121	LC	PRIMATES	ATELIDAE	Alouatta	Alouatta sara				366228839714.193847656250000	3116190.508942317217588	355
283	2020.000000000000000	Ateles chamek	41547	377	0.000000000000000	0	122	EN	PRIMATES	ATELIDAE	Ateles	Ateles chamek				2699658937173.008300781250000	7751764.263365987688303	835
284	2018.000000000000000	Plecturocebus donacophilus	41548	378	0.000000000000000	0	123	LC	PRIMATES	PITHECIIDAE	Plecturocebus	Plecturocebus donacophilus				176084748075.438476562500000	2252778.716020797844976	242
285	2020.000000000000000	Leontocebus leucogenys	19826	321	0.000000000000000	0	66	LC	PRIMATES	CALLITRICHIDAE	Leontocebus	Leontocebus leucogenys				108864149566.946777343750000	2190413.395170901436359	172
286	2020.000000000000000	Leontocebus cruzlimai	19829	322	0.000000000000000	0	67	LC	PRIMATES	CALLITRICHIDAE	Leontocebus	Leontocebus cruzlimai				43289753455.623535156250000	1107794.838719795923680	119
287	2021.000000000000000	Macaca ochreata	39793	137	210404651.000000000000000	137	0	VU	PRIMATES	CERCOPITHECIDAE	Macaca	Macaca ochreata	Fa, 1989	https://doi.org/10.1111/j.1365-2907.1989.tb00401.x	Shows mangrove distribution	36003339532.482666015625000	1492681.643409836106002	2301
288	2020.000000000000000	Presbytis canicrus	39808	174	746769761.000000000000000	174	0	EN	PRIMATES	CERCOPITHECIDAE	Presbytis	Presbytis canicrus	Lhota, Loken, Spehar et al., 2012	https://doi.org/10.1002/ajp.21983	P. hosei canicrus? is it the same? pdf AP	62067378607.463134765625000	1771953.207682753214613	1019
289	2020.000000000000000	Presbytis sabana	39810	232	2980630493.000000000000000	232	0	EN	PRIMATES	CERCOPITHECIDAE	Presbytis	Presbytis sabana	Nijman 2009	https://doi.org/10.1007/978-1-4419-1560-3_16	need to read the book to make sure	60536872278.929199218750000	2425152.263211772311479	1916
290	2020.000000000000000	Presbytis melalophos	39811	76	21257742.000000000000000	76	0	EN	PRIMATES	CERCOPITHECIDAE	Presbytis	Presbytis melalophos	NP			95453350587.283752441406250	2005242.611243434250355	764
291	2020.000000000000000	Presbytis bicolor	39812	145	282275715.000000000000000	145	0	DD	PRIMATES	CERCOPITHECIDAE	Presbytis	Presbytis bicolor	Meyer et al., 2012	https://doi.org/10.1186/1471-2148-12-16	Meyer, 2012 - sampled coastal zones new classification Presbytis melalophos bicolor	26624704363.370544433593750	843384.273589230491780	199
292	2020.000000000000000	Presbytis mitrata	39813	202	1293317675.000000000000000	202	0	VU	PRIMATES	CERCOPITHECIDAE	Presbytis	Presbytis mitrata	Rizaldi, Prasetio, Lee et al. 2019	http://static1.1.sqspcdn.com/static/f/1200343/28234574/1577091893337/2019Dec23_Article_3.pdf?token=g	peatland pdf AP	115900004515.513427734375000	2156779.391027375124395	1356
293	2020.000000000000000	Presbytis potenziani	39815	88	31967606.000000000000000	88	0	CR	PRIMATES	CERCOPITHECIDAE	Presbytis	Presbytis potenziani	NP			2160076607.661621093750000	526795.311832512263209	662
294	2020.000000000000000	Presbytis siberu	39816	82	24237005.000000000000000	82	0	EN	PRIMATES	CERCOPITHECIDAE	Presbytis	Presbytis siberu	NP			3891966800.460205078125000	412036.038093511655461	408
295	2021.000000000000000	Trachypithecus auratus	39848	150	333782593.000000000000000	150	0	VU	PRIMATES	CERCOPITHECIDAE	Trachypithecus	Trachypithecus auratus	Nijman, 2000	https://doi.org/10.1163/18759866-06903002		123246140903.417480468750000	4204593.393374027684331	9991
296	2021.000000000000000	Trachypithecus mauritius	39849	51	6570500.000000000000000	51	0	VU	PRIMATES	CERCOPITHECIDAE	Trachypithecus	Trachypithecus mauritius	Leca, Gunst et al., 2013	https://bioone.org/journals/primate-conservation/volume-26/issue-1/052.026.0106/Population-Density-a		7024636412.727050781250000	809300.890701305703260	2314
297	2020.000000000000000	Trachypithecus poliocephalus	39871	9	9392.000000000000000	9	0	CR	PRIMATES	CERCOPITHECIDAE	Trachypithecus	Trachypithecus poliocephalus	Hendershott, 2017		dissertation pdf AP link not working	126373712.136718750000000	92258.103228195381234	153
298	2020.000000000000000	Trachypithecus leucocephalus	39872	338	0.000000000000000	0	83	CR	PRIMATES	CERCOPITHECIDAE	Trachypithecus	Trachypithecus leucocephalus				980727316.273437500000000	182831.613497439160710	34
299	2021.000000000000000	Trachypithecus margarita	39875	32	656301.000000000000000	32	0	EN	PRIMATES	CERCOPITHECIDAE	Trachypithecus	Trachypithecus margarita	Duc et al., 2012	http://static1.1.sqspcdn.com/static/f/1200343/26931363/1458678356207/VJP_2-1_pp47-54.pdf?token=8jItb	tidal influence but not true mangroves	97099274479.824218750000000	2658937.232867992483079	1433
300	2020.000000000000000	Hylobates abbotti	39889	207	1477814416.000000000000000	207	0	EN	PRIMATES	HYLOBATIDAE	Hylobates	Hylobates abbotti	Matsudaira & Ishida, 2020	https://doi.org/10.1101/2020.05.31.126078	H muelleri abbotti distribution at the sea level pdf AP	147796282885.851318359375000	2619705.174021847080439	1919
301	2020.000000000000000	Hylobates funereus	39890	245	4404126603.000000000000000	245	0	EN	PRIMATES	HYLOBATIDAE	Hylobates	Hylobates funereus	Schultz & Beck, 1999	https://www.researchgate.net/profile/Christian-Schulze/publication/281524602_A_record_of_Proboscis_M	pdf AP	278192104376.122680664062500	4866006.309105445630848	6806
302	2021.000000000000000	Cebus versicolor	39952	353	0.000000000000000	0	98	EN	PRIMATES	CEBIDAE	Cebus	Cebus versicolor				132518066913.683593750000000	1877993.667393129318953	84
303	2020.000000000000000	Plecturocebus pallescens	41549	379	0.000000000000000	0	124	LC	PRIMATES	PITHECIIDAE	Plecturocebus	Plecturocebus pallescens				372041589242.685546875000000	2775666.048707407899201	117
304	2008.000000000000000	Plecturocebus modestus	41550	380	0.000000000000000	0	125	EN	PRIMATES	PITHECIIDAE	Plecturocebus	Plecturocebus modestus				7002584020.920898437500000	440430.123014944489114	55
305	2018.000000000000000	Plecturocebus caligatus	41552	381	0.000000000000000	0	126	LC	PRIMATES	PITHECIIDAE	Plecturocebus	Plecturocebus caligatus				74485686508.713378906250000	1404619.773532160557806	392
306	2018.000000000000000	Plecturocebus discolor	41553	382	0.000000000000000	0	127	LC	PRIMATES	PITHECIIDAE	Plecturocebus	Plecturocebus discolor				362279998903.312316894531250	5181826.676196475513279	1802
307	2020.000000000000000	Trachypithecus barbei	41554	383	0.000000000000000	0	128	DD	PRIMATES	CERCOPITHECIDAE	Trachypithecus	Trachypithecus barbei				4101088862.778320312500000	765876.150260782218538	2703
308	2018.000000000000000	Plecturocebus stephennashi	41555	384	0.000000000000000	0	129	DD	PRIMATES	PITHECIIDAE	Plecturocebus	Plecturocebus stephennashi				32411130018.362304687500000	1198805.042990196961910	291
309	2020.000000000000000	Plecturocebus moloch	41556	385	0.000000000000000	0	130	LC	PRIMATES	PITHECIIDAE	Plecturocebus	Plecturocebus moloch				968634758273.867309570312500	4391968.052036659792066	429
310	2018.000000000000000	Plecturocebus cinerascens	41557	386	0.000000000000000	0	131	LC	PRIMATES	PITHECIIDAE	Plecturocebus	Plecturocebus cinerascens				216595774936.112304687500000	2478035.635558732319623	492
311	2020.000000000000000	Plecturocebus brunneus	41558	387	0.000000000000000	0	132	LC	PRIMATES	PITHECIIDAE	Plecturocebus	Plecturocebus brunneus				193189464727.271484375000000	2198346.073269098531455	510
312	2018.000000000000000	Plecturocebus hoffmannsi	41559	388	0.000000000000000	0	133	LC	PRIMATES	PITHECIIDAE	Plecturocebus	Plecturocebus hoffmannsi				93224170360.244750976562500	1876778.837787072639912	744
313	2018.000000000000000	Plecturocebus baptista	41560	389	0.000000000000000	0	134	LC	PRIMATES	PITHECIIDAE	Plecturocebus	Plecturocebus baptista				14887389540.975097656250000	1093357.977365617873147	530
314	2018.000000000000000	Plecturocebus bernhardi	41561	390	0.000000000000000	0	135	LC	PRIMATES	PITHECIIDAE	Plecturocebus	Plecturocebus bernhardi				123137459868.454833984375000	2237786.688126028981060	448
315	2018.000000000000000	Cheracebus torquatus	41562	391	0.000000000000000	0	136	LC	PRIMATES	PITHECIIDAE	Cheracebus	Cheracebus torquatus				249868107582.142303466796875	2853984.977904672734439	620
316	2018.000000000000000	Cheracebus lugens	41563	392	0.000000000000000	0	137	LC	PRIMATES	PITHECIIDAE	Cheracebus	Cheracebus lugens				922101684942.999511718750000	6480012.700012815184891	718
317	2018.000000000000000	Cheracebus lucifer	41564	393	0.000000000000000	0	138	LC	PRIMATES	PITHECIIDAE	Cheracebus	Cheracebus lucifer				255457498599.009246826171875	4302611.231943841092288	1390
318	2018.000000000000000	Cheracebus purinus	41565	394	0.000000000000000	0	139	LC	PRIMATES	PITHECIIDAE	Cheracebus	Cheracebus purinus				155047881481.837890625000000	2216222.765123584773391	706
319	2018.000000000000000	Cheracebus regulus	41566	395	0.000000000000000	0	140	LC	PRIMATES	PITHECIIDAE	Cheracebus	Cheracebus regulus				224697590526.663452148437500	2512909.705099608283490	933
320	2018.000000000000000	Pithecia albicans	41567	396	0.000000000000000	0	141	LC	PRIMATES	PITHECIIDAE	Pithecia	Pithecia albicans				64010821428.038574218750000	1324234.814743254799396	339
321	2019.000000000000000	Miopithecus ogouensis	41570	194	1213568537.000000000000000	194	0	NT	PRIMATES	CERCOPITHECIDAE	Miopithecus	Miopithecus ogouensis	Butynski, 2002	https://doi.org/10.1007/0-306-48417-X_1		490907194597.429443359375000	4102643.294592327438295	3284
322	2020.000000000000000	Microcebus tavaratra	41571	8	8185.000000000000000	8	0	VU	PRIMATES	CHEIROGALEIDAE	Microcebus	Microcebus tavaratra	Saloma et al., 2014	http://hdl.handle.net/10400.7/562	reported in riverine areas. Mangroves were degraded at the areas they are.	4482719855.868652343750000	417747.065041871974245	1432
323	2020.000000000000000	Microcebus sambiranensis	41572	397	0.000000000000000	0	142	EN	PRIMATES	CHEIROGALEIDAE	Microcebus	Microcebus sambiranensis				753757986.624511718750000	116457.962621911283350	54
324	2020.000000000000000	Microcebus berthae	41573	398	0.000000000000000	0	143	EN	PRIMATES	CHEIROGALEIDAE	Microcebus	Microcebus berthae				621499248.789062500000000	152246.063152770453598	62
325	2020.000000000000000	Cheirogaleus sibreei	41576	399	0.000000000000000	0	144	CR	PRIMATES	CHEIROGALEIDAE	Cheirogaleus	Cheirogaleus sibreei				568509806.124023437500000	223125.385022835165728	83
326	2020.000000000000000	Avahi unicolor	41579	39	1677646.000000000000000	39	0	EN	PRIMATES	INDRIIDAE	Avahi	Avahi unicolor	Romanello, 2019	https://repositories.lib.utexas.edu/handle/2152/84601		620804535.467773437500000	184428.426942096877610	357
327	2008.000000000000000	Mico acariensis	41580	400	0.000000000000000	0	145	LC	PRIMATES	CALLITRICHIDAE	Mico	Mico acariensis				22894825672.014648437500000	801579.918958294787444	116
328	2008.000000000000000	Mico mauesi	41583	401	0.000000000000000	0	146	LC	PRIMATES	CALLITRICHIDAE	Mico	Mico mauesi				30035155703.329833984375000	1136364.621810734504834	221
329	2018.000000000000000	Callibella humilis	41584	402	0.000000000000000	0	147	LC	PRIMATES	CALLITRICHIDAE	Callibella	Callibella humilis				26249485009.307617187500000	898224.260706157307141	168
330	2008.000000000000000	Nomascus nasutus	41642	403	0.000000000000000	0	148	CR	PRIMATES	HYLOBATIDAE	Nomascus	Nomascus nasutus				9834356155.492187500000000	421793.665008618903812	65
331	2008.000000000000000	Nomascus hainanus	41643	404	0.000000000000000	0	149	CR	PRIMATES	HYLOBATIDAE	Nomascus	Nomascus hainanus				185743022.169921875000000	51980.956939426694589	17
332	2008.000000000000000	Mico emiliae	42691	405	0.000000000000000	0	150	LC	PRIMATES	CALLITRICHIDAE	Mico	Mico emiliae				158019757356.343750000000000	2436560.714922815561295	254
333	2008.000000000000000	Mico saterei	42692	406	0.000000000000000	0	151	LC	PRIMATES	CALLITRICHIDAE	Mico	Mico saterei				19558016995.677001953125000	792646.393345195101574	218
334	2008.000000000000000	Saguinus martinsi	42695	408	0.000000000000000	0	153	NT	PRIMATES	CALLITRICHIDAE	Saguinus	Saguinus martinsi				42433326937.429504394531250	936427.154183658771217	120
335	2018.000000000000000	Sapajus robustus	42697	111	72248864.000000000000000	111	0	EN	PRIMATES	CEBIDAE	Sapajus	Sapajus robustus	Martins, Lynch-Alfaro, Rylands, 2017	https://doi.org/10.1002/ajp.22696	it says distribution atlantic ocean	132850386400.249023437500000	1844443.304488456109539	887
336	2008.000000000000000	Chiropotes chiropotes	43891	33	879363.000000000000000	33	0	LC	PRIMATES	PITHECIIDAE	Chiropotes	Chiropotes chiropotes	Lenz, 2013	https://www.pdbff.org/images/PDF/Teses_e_dissert/2013/Tese_Bryan_Lenz_2013.pdf	refers to swamp	1377306097406.316894531250000	8700475.807453811168671	1286
337	2008.000000000000000	Chiropotes utahickae	43892	409	0.000000000000000	0	154	EN	PRIMATES	PITHECIIDAE	Chiropotes	Chiropotes utahickae				359254250524.511718750000000	3463701.983039580751210	485
338	2008.000000000000000	Alouatta discolor	43912	410	0.000000000000000	0	155	VU	PRIMATES	ATELIDAE	Alouatta	Alouatta discolor				383549224546.626342773437500	3476188.119297015480697	500
339	2018.000000000000000	Cebus castaneus	43941	140	224328423.000000000000000	140	0	LC	PRIMATES	CEBIDAE	Cebus	Cebus castaneus	Norconk, Sussman & Phillips-Conroy, 1996	doi.org/10.1007/978-1-4419-8770-9_4	978-1-4419-8770-9 needs to be better checked	285778590575.648864746093750	2720647.477622984908521	130
340	2018.000000000000000	Pithecia pithecia	43942	199	1230364076.000000000000000	199	0	LC	PRIMATES	PITHECIIDAE	Pithecia	Pithecia pithecia	Gadelha et al. 2017	https://doi.org/10.1163/15707563-00002536	riverine pdf AP	896731687984.611083984375000	5375874.898683705367148	2336
341	2018.000000000000000	Pithecia chrysocephala	43943	411	0.000000000000000	0	156	LC	PRIMATES	PITHECIIDAE	Pithecia	Pithecia chrysocephala				115282591965.174804687500000	1729332.907497272361070	433
342	2018.000000000000000	Pithecia vanzolinii	43946	412	0.000000000000000	0	157	DD	PRIMATES	PITHECIIDAE	Pithecia	Pithecia vanzolinii				50393589307.809570312500000	1008803.366720801917836	157
343	2020.000000000000000	Semnopithecus johnii	44694	416	0.000000000000000	0	161	VU	PRIMATES	CERCOPITHECIDAE	Trachypithecus	Trachypithecus johnii				25143992427.620117187500000	1005134.743132528965361	6
344	2020.000000000000000	Loris lydekkerianus	44722	54	6621997.000000000000000	54	0	LC	PRIMATES	LORISIDAE	Loris	Loris lydekkerianus	Kumara, Singh, Kumar, 2006	https://doi.org/10.1007%2Fs10764-006-9054-z	mangroves may not exist anymore	515110828016.986328125000000	7984569.315042547881603	26396
345	2008.000000000000000	Saguinus melanoleucus	135429	417	0.000000000000000	0	162	LC	PRIMATES	CALLITRICHIDAE	Saguinus	Saguinus melanoleucus				61295091292.110351562500000	1207022.275005271192640	432
346	2020.000000000000000	Ateles fusciceps	135446	218	1896730058.000000000000000	218	0	CR	PRIMATES	ATELIDAE	Ateles	Ateles fusciceps	Santos & Bridgeman, 2019	https://doi.org/10.1017/9781316466780.009		216027663694.875000000000000	6493458.304376917891204	26619
347	2020.000000000000000	Microcebus lehilahytsara	136199	418	0.000000000000000	0	163	VU	PRIMATES	CHEIROGALEIDAE	Microcebus	Microcebus lehilahytsara				3346508685.519531250000000	648006.374430395546369	8459
348	2020.000000000000000	Microcebus mamiratra	136206	23	289222.000000000000000	23	0	CR	PRIMATES	CHEIROGALEIDAE	Microcebus	Microcebus mamiratra	Gardner, 2016	https://doi.org/10.1007/s10764-016-9905-1		144069288.576171875000000	114960.674183909592102	1850
349	2020.000000000000000	Chlorocebus tantalus	136208	80	23653308.000000000000000	80	0	LC	PRIMATES	CERCOPITHECIDAE	Chlorocebus	Chlorocebus tantalus	Oates, 2011		ISBN: 978-1-934151-48-8moist lowland, gallery forest along rivers,	4067703300982.864257812500000	12334846.884216181933880	7869
350	2008.000000000000000	Aotus jorgehernandezi	136211	419	0.000000000000000	0	164	DD	PRIMATES	AOTIDAE	Aotus	Aotus jorgehernandezi				1203522894.587402343750000	123000.439317994096200	283
351	2019.000000000000000	Paragalago cocos	136212	119	117915823.000000000000000	119	0	LC	PRIMATES	GALAGIDAE	Paragalago	Paragalago cocos	Svensson, Bersacola, Mills et al., 2017	https://doi.org/10.1002/ajpa.23175		9950649375.391418457031250	1479186.499264717102051	1138
352	2019.000000000000000	Sciurocheirus gabonensis	136214	179	898943161.000000000000000	179	0	LC	PRIMATES	GALAGIDAE	Sciurocheirus	Sciurocheirus gabonensis	Ambrose, 2003	https://doi.org/10.1007/s10329-002-0004-x	Sanaga River, classification is confuse	534564949011.937500000000000	4922430.320858189836144	15389
353	2020.000000000000000	Sapajus flavius	136253	134	190631134.000000000000000	134	0	CR	PRIMATES	CEBIDAE	Sapajus	Sapajus flavius	Santos & Bridgeman, 2019	https://doi.org/10.1017/9781316466780.009		22286778096.088867187500000	1346062.655078093521297	5543
354	2020.000000000000000	Lepilemur randrianasoloi	136254	420	0.000000000000000	0	165	EN	PRIMATES	LEPILEMURIDAE	Lepilemur	Lepilemur randrianasoloi				2111223568.910156250000000	251885.727715157787316	2534
355	2020.000000000000000	Lepilemur fleuretae	136263	421	0.000000000000000	0	166	CR	PRIMATES	LEPILEMURIDAE	Lepilemur	Lepilemur fleuretae				1819824280.491210937500000	327059.201860120636411	5669
356	2020.000000000000000	Chlorocebus sabaeus	136265	189	1139725129.000000000000000	189	0	LC	PRIMATES	CERCOPITHECIDAE	Chlorocebus	Chlorocebus sabaeus	Bi, Bene, Bitty et al., 2013	https://doi.org/10.4172/2157-7625.1000126		1510168319495.269531250000000	17361227.801734015345573	158128
357	2020.000000000000000	Eulemur rufifrons	136269	85	29161412.000000000000000	85	0	NT	PRIMATES	LEMURIDAE	Eulemur	Eulemur rufifrons	NP			37929857739.524414062500000	3632800.303087049163878	8058
358	2019.000000000000000	Chlorocebus pygerythrus	136271	211	1668794831.000000000000000	211	0	LC	PRIMATES	CERCOPITHECIDAE	Chlorocebus	Chlorocebus pygerythrus	Lyakurwa, 2021	https://doi.org/10.2982/028.109.0102	https://www.researchgate.net/profile/Yvonne-De-Jong-2/publication/338169874_Vervet_monkey_Chlorocebu	5103818659428.000000000000000	25957511.916630763560534	57127
359	2020.000000000000000	Microcebus mittermeieri	136272	422	0.000000000000000	0	167	EN	PRIMATES	CHEIROGALEIDAE	Microcebus	Microcebus mittermeieri				373489907.022460937500000	136242.399086189921945	136
360	2020.000000000000000	Avahi peyrierasi	136285	423	0.000000000000000	0	168	VU	PRIMATES	INDRIIDAE	Avahi	Avahi peyrierasi				5104013196.523437500000000	462196.461869424674660	2365
361	2008.000000000000000	Chlorocebus cynosuros	136291	146	294216952.000000000000000	146	0	LC	PRIMATES	CERCOPITHECIDAE	Chlorocebus	Chlorocebus cynosuros	Bi, Bene, Bitty et al., 2013	https://doi.org/10.4172/2157-7625.1000126		3227313694185.838378906250000	8640400.173742623999715	1250
362	2020.000000000000000	Mico melanurus	136294	424	0.000000000000000	0	169	LC	PRIMATES	CALLITRICHIDAE	Mico	Mico melanurus				836183343352.854492187500000	4899431.656293944455683	315
363	2020.000000000000000	Lepilemur wrightae	136311	425	0.000000000000000	0	170	EN	PRIMATES	LEPILEMURIDAE	Lepilemur	Lepilemur wrightae				697668548.987304687500000	186628.694915873260470	3221
364	2020.000000000000000	Tarsius lariang	136319	89	36722190.000000000000000	89	0	DD	PRIMATES	TARSIIDAE	Tarsius	Tarsius lariang	NP			40628053476.945129394531250	1257544.523787953425199	1089
365	2008.000000000000000	Alouatta nigerrima	136332	426	0.000000000000000	0	171	LC	PRIMATES	ATELIDAE	Alouatta	Alouatta nigerrima				239760401044.814575195312500	2621962.757925775367767	633
366	2020.000000000000000	Avahi cleesei	136335	427	0.000000000000000	0	172	EN	PRIMATES	INDRIIDAE	Avahi	Avahi cleesei				516894617.658203125000000	129109.772309617736028	23
367	2018.000000000000000	Sapajus libidinosus	136346	159	434668156.000000000000000	159	0	NT	PRIMATES	CEBIDAE	Sapajus	Sapajus libidinosus	Santos & Bridgeman, 2019	https://doi.org/10.1017/9781316466780.009		2766184706534.511718750000000	8976091.577234011143446	1619
368	2020.000000000000000	Microcebus danfossi	136347	13	56428.000000000000000	13	0	EN	PRIMATES	CHEIROGALEIDAE	Microcebus	Microcebus danfossi	Gardner, 2016	https://doi.org/10.1007/s10764-016-9905-1		1012596825.961914062500000	306201.659069069486577	357
369	2018.000000000000000	Sapajus cay	136366	428	0.000000000000000	0	173	LC	PRIMATES	CEBIDAE	Sapajus	Sapajus cay				719313730391.198242187500000	5938417.582774162292480	262
370	2020.000000000000000	Avahi meridionalis	136369	429	0.000000000000000	0	174	EN	PRIMATES	INDRIIDAE	Avahi	Avahi meridionalis				1898831424.943359375000000	383882.337349363137037	5701
371	2020.000000000000000	Lepilemur aeeclis	136376	18	179323.000000000000000	18	0	VU	PRIMATES	LEPILEMURIDAE	Lepilemur	Lepilemur aeeclis	Faranky, 2017	http://biblio.univ-antananarivo.mg/pdfs/ravelomandratoFaranky_SN_MAST_17.pdf	forest continuos with mangrove	396182671.194335937500000	147477.303108894382603	168
372	2020.000000000000000	Hapalemur meridionalis	136384	430	0.000000000000000	0	175	VU	PRIMATES	LEMURIDAE	Hapalemur	Hapalemur meridionalis				13126229079.781250000000000	1643683.750966496765614	376
373	2020.000000000000000	Avahi ramanantsoavanai	136434	432	0.000000000000000	0	177	VU	PRIMATES	INDRIIDAE	Avahi	Avahi ramanantsoavanai				6970934330.705078125000000	688987.512664610752836	4892
374	2020.000000000000000	Microcebus jollyae	136458	433	0.000000000000000	0	178	EN	PRIMATES	CHEIROGALEIDAE	Microcebus	Microcebus jollyae				181873049.144531250000000	61693.673205016268184	1720
375	2008.000000000000000	Alouatta arctoidea	136486	195	1213568683.000000000000000	195	0	LC	PRIMATES	ATELIDAE	Alouatta	Alouatta arctoidea	Santos & Bridgeman, 2019	https://doi.org/10.1017/9781316466780.009	species of seniculus	418910174607.016113281250000	4486215.478107450529933	2026
376	2020.000000000000000	Lepilemur jamesorum	136491	434	0.000000000000000	0	179	CR	PRIMATES	LEPILEMURIDAE	Lepilemur	Lepilemur jamesorum				76429895.646484375000000	33757.934436838135298	820
377	2020.000000000000000	Presbytis natunae	136500	62	9215622.000000000000000	62	0	VU	PRIMATES	CERCOPITHECIDAE	Presbytis	Presbytis natunae	Mursitama & Abbas, 2019	https://doi.org/10.35940/ijrte.D8753.118419	ISSN: 2277-3878	1662446950.544921875000000	283753.837952134024817	272
378	2020.000000000000000	Microcebus bongolavensis	136537	435	0.000000000000000	0	180	EN	PRIMATES	CHEIROGALEIDAE	Microcebus	Microcebus bongolavensis				857519410.958984375000000	165710.496101000724593	2206
379	2020.000000000000000	Macaca munzala	136569	436	0.000000000000000	0	181	EN	PRIMATES	CERCOPITHECIDAE	Macaca	Macaca munzala				2200169386.277343750000000	238848.197435047768522	61
380	2020.000000000000000	Lepilemur milanoii	136609	437	0.000000000000000	0	182	EN	PRIMATES	LEPILEMURIDAE	Lepilemur	Lepilemur milanoii				2721940281.416015625000000	199962.914914184046211	2334
381	2019.000000000000000	Cercocebus agilis	136615	48	5543951.000000000000000	48	0	LC	PRIMATES	CERCOPITHECIDAE	Cercocebus	Cercocebus agilis	Dolado, Cooke & Beltran, 2016	https://doi.org/10.1159/000089698		1000877630202.366577148437500	6648865.607248115353286	239
382	2020.000000000000000	Lepilemur mittermeieri	136622	42	2957792.000000000000000	42	0	EN	PRIMATES	LEPILEMURIDAE	Lepilemur	Lepilemur mittermeieri	Wilmet et al. 2020	http://hdl.handle.net/2268/250935		1006888693.549804687500000	269153.020350047911052	1349
383	2020.000000000000000	Microcebus griseorufus	136637	37	1479215.000000000000000	37	0	LC	PRIMATES	CHEIROGALEIDAE	Microcebus	Microcebus griseorufus	Donatti et al. 2019	https://doi.org/10.1017/9781316466780		43336441277.951171875000000	2076865.491177035262808	5142
384	2008.000000000000000	Cacajao hosomi	136640	438	0.000000000000000	0	183	VU	PRIMATES	PITHECIIDAE	Cacajao	Cacajao hosomi				70268573797.040771484375000	1340606.551390803186223	287
385	2020.000000000000000	Lepilemur sahamalaza	136645	36	1364350.000000000000000	36	0	CR	PRIMATES	LEPILEMURIDAE	Lepilemur	Lepilemur sahamalaza	NP		needs checking: https://www.speciesconservation.org/case-studies-projects/sahamalaza-sportive-lemur/	468315211.301757812500000	124259.673465044761542	412
386	2020.000000000000000	Lepilemur betsileo	136662	439	0.000000000000000	0	184	EN	PRIMATES	LEPILEMURIDAE	Lepilemur	Lepilemur betsileo				2496670577.134765625000000	293192.546513262263034	2182
387	2020.000000000000000	Lepilemur petteri	136677	440	0.000000000000000	0	185	VU	PRIMATES	LEPILEMURIDAE	Lepilemur	Lepilemur petteri				16141816454.159179687500000	1436353.317602447932586	294
388	2020.000000000000000	Mirza zaza	136684	78	22637741.000000000000000	78	0	EN	PRIMATES	CHEIROGALEIDAE	Mirza	Mirza zaza	Gardner, 2016	https://doi.org/10.1007/s10764-016-9905-1		10522993236.037597656250000	2175297.843116590753198	11882
389	2014.000000000000000	Lepilemur seali	136707	441	0.000000000000000	0	186	VU	PRIMATES	LEPILEMURIDAE	Lepilemur	Lepilemur seali				7968099258.622070312500000	543746.917928328737617	6772
390	2020.000000000000000	Lepilemur tymerlachsoni	136709	22	264521.000000000000000	22	0	CR	PRIMATES	LEPILEMURIDAE	Lepilemur	Lepilemur tymerlachsoni	Wilmet et al., 2020	http://hdl.handle.net/2268/250935		56251902.378417968750000	58888.853225796789047	424
391	2018.000000000000000	Sapajus nigritus	136717	158	427687751.000000000000000	158	0	NT	PRIMATES	CEBIDAE	Sapajus	Sapajus nigritus	Izar, Verderane, Petternelli-dos-Santos et al. 2012	https://doi.org/10.1002/ajp.20968		1057688364235.057617187500000	7564720.033572378568351	3060
392	2020.000000000000000	Lepilemur ankaranensis	136731	7	7200.000000000000000	7	0	EN	PRIMATES	LEPILEMURIDAE	Lepilemur	Lepilemur ankaranensis	Andriaholinirina et al., 2006	https://doi.org/10.1186/1471-2148-6-17	map shows their presence in mangroves but does not say mangroves	1669121613.810058593750000	246946.002157225826522	130
393	2020.000000000000000	Lepilemur hubbardorum	136761	442	0.000000000000000	0	187	EN	PRIMATES	LEPILEMURIDAE	Lepilemur	Lepilemur hubbardorum				251975591.333007812500000	92777.171817683032714	66
394	2020.000000000000000	Avahi betsileo	136767	443	0.000000000000000	0	188	EN	PRIMATES	INDRIIDAE	Avahi	Avahi betsileo				1111069446.965820312500000	194093.292498311580857	2824
395	2020.000000000000000	Lepilemur grewcockorum	136771	444	0.000000000000000	0	189	EN	PRIMATES	LEPILEMURIDAE	Lepilemur	Lepilemur grewcockorum				150425770.830078125000000	46629.368318059037847	31
396	2020.000000000000000	Alouatta puruensis	136787	445	0.000000000000000	0	190	LC	PRIMATES	ATELIDAE	Alouatta	Alouatta puruensis				1076620502118.082763671875000	5625314.909696641378105	1267
397	2019.000000000000000	Rungwecebus kipunji	136791	446	0.000000000000000	0	191	EN	PRIMATES	CERCOPITHECIDAE	Rungwecebus	Rungwecebus kipunji				73211610.853271484375000	58261.233604218155961	52
398	2020.000000000000000	Lepilemur otto	136796	43	3134596.000000000000000	43	0	EN	PRIMATES	LEPILEMURIDAE	Lepilemur	Lepilemur otto	NP			3786355996.368164062500000	327739.374612219573464	646
399	2010.000000000000000	Mico rondoni	136804	447	0.000000000000000	0	192	VU	PRIMATES	CALLITRICHIDAE	Mico	Mico rondoni				73050771551.909179687500000	1322785.751583892386407	389
400	2018.000000000000000	Plecturocebus aureipalatii	136815	448	0.000000000000000	0	193	LC	PRIMATES	PITHECIIDAE	Plecturocebus	Plecturocebus aureipalatii				61816482883.336914062500000	1458314.532373567577451	9559
401	2021.000000000000000	Lepilemur ahmansoni	136843	5	4229.000000000000000	5	0	EN	PRIMATES	LEPILEMURIDAE	Lepilemur	Lepilemur ahmansonori	google returns zero references		no reference was found for this species	306158494.595703125000000	67071.036166209989460	37
402	2020.000000000000000	Papio kindae	136848	98	50440566.000000000000000	98	0	LC	PRIMATES	CERCOPITHECIDAE	Papio	Papio kindae	Hill & Winder, 2019	https://doi.org/10.1111/jbi.13582	map shows in mangrove but dont use mangrove word	2301528252781.279296875000000	6265125.999314214102924	11865
403	2019.000000000000000	Perodicticus edwardsi	136852	241	4065658246.000000000000000	241	0	LC	PRIMATES	LORISIDAE	Perodicticus	Perodicticus edwardsi	Luiselli, Amori, Akani et al., 2015	https://doi.org/10.1007/s10531-015-0975-8	pdf AP	2466170319756.244628906250000	10857723.056564500555396	2721
404	2019.000000000000000	Perodicticus ibeanus	136875	451	0.000000000000000	0	196	LC	PRIMATES	LORISIDAE	Perodicticus	Perodicticus ibeanus				868702136235.392578125000000	6407632.455144882202148	225
405	2018.000000000000000	Cercopithecus denti	136885	452	0.000000000000000	0	197	LC	PRIMATES	CERCOPITHECIDAE	Cercopithecus	Cercopithecus denti				411731251758.378356933593750	3002627.766288124024868	106
406	2018.000000000000000	Cercopithecus campbelli	136930	219	1918576876.000000000000000	219	0	LC	PRIMATES	CERCOPITHECIDAE	Cercopithecus	Cercopithecus campbelli	Osei et al., 2015	http://static1.1.sqspcdn.com/static/f/1200343/26671901/1447439294470/African+Primates+Vol+10+2015+Os	peat swamp	322830477866.208374023437500	5801443.723567963577807	4321
407	2018.000000000000000	Cercopithecus lowei	136931	72	20317112.000000000000000	72	0	VU	PRIMATES	CERCOPITHECIDAE	Cercopithecus	Cercopithecus lowei	Campbell, Fuentes, MacKinnon et al., 2007	https://global.oup.com/academic/product/primates-in-perspective-9780195390438?cc=us&lang=en&#	book pdf AP	269863491286.275390625000000	2675856.863768603652716	551
408	2018.000000000000000	Cercocebus atys	136933	217	1866582588.000000000000000	217	0	NT	PRIMATES	CERCOPITHECIDAE	Cercocebus	Cercocebus atys	Bi, Bene, Bitty et al., 2013	https://doi.org/10.4172/2157-7625.1000126		325668870724.277038574218750	5371182.821333458647132	3300
409	2018.000000000000000	Piliocolobus rufomitratus	136939	454	0.000000000000000	0	199	CR	PRIMATES	CERCOPITHECIDAE	Piliocolobus	Piliocolobus rufomitratus				202866671.787658691406250	111483.114134127099533	45
410	2020.000000000000000	Tarsius tumpara	179234	455	0.000000000000000	0	200	CR	PRIMATES	TARSIIDAE	Tarsius	Tarsius tumpara				116222073.151855468750000	55411.206426032134914	53
411	2020.000000000000000	Tarsius wallacei	195277	53	6590329.000000000000000	53	0	DD	PRIMATES	TARSIIDAE	Tarsius	Tarsius wallacei	NP			4187305220.931579589843750	500818.836586648307275	1010
412	2012.000000000000000	Rhinopithecus strykeri	13508501	456	0.000000000000000	0	201	CR	PRIMATES	CERCOPITHECIDAE	Rhinopithecus	Rhinopithecus strykeri				254751056.529296875000000	101435.845772548214882	3530
413	2018.000000000000000	Plecturocebus caquetensis	14699281	457	0.000000000000000	0	202	CR	PRIMATES	PITHECIIDAE	Plecturocebus	Plecturocebus caquetensis				1370840940.559875488281250	143464.487965773529140	26
414	2020.000000000000000	Microcebus margotmarshae	16971364	458	0.000000000000000	0	203	EN	PRIMATES	CHEIROGALEIDAE	Microcebus	Microcebus margotmarshae				967794349.157226562500000	152591.913165755715454	2563
415	2020.000000000000000	Microcebus arnholdi	16971390	4	2292.000000000000000	4	0	EN	PRIMATES	CHEIROGALEIDAE	Microcebus	Microcebus arnholdi	Hending, 2021	https://doi.org/10.1002/ece3.7449	metaanalysis indicate microcebus preference for forests resembleing mangroves.	818945955.919433593750000	310318.592518508201465	143
416	2020.000000000000000	Microcebus macarthurii	16971425	459	0.000000000000000	0	204	EN	PRIMATES	CHEIROGALEIDAE	Microcebus	Microcebus macarthurii				731451112.036132812500000	112551.586920205576462	141
417	2014.000000000000000	Microcebus gerpi	16971461	460	0.000000000000000	0	205	CR	PRIMATES	CHEIROGALEIDAE	Microcebus	Microcebus gerpi				23207682.291992187500000	19974.609730281110387	21
418	2020.000000000000000	Lepilemur hollandorum	16971489	461	0.000000000000000	0	206	EN	PRIMATES	LEPILEMURIDAE	Lepilemur	Lepilemur hollandorum				308461578.169921875000000	131124.460632842587074	522
419	2020.000000000000000	Lepilemur scottorum	16971518	462	0.000000000000000	0	207	EN	PRIMATES	LEPILEMURIDAE	Lepilemur	Lepilemur scottorum				2158559147.603515625000000	407647.368140206846874	1328
420	2020.000000000000000	Avahi mooreorum	16971566	463	0.000000000000000	0	208	EN	PRIMATES	INDRIIDAE	Avahi	Avahi mooreorum				2158383869.126953125000000	407184.795347097853664	1327
421	2014.000000000000000	Microcebus marohita	46251646	464	0.000000000000000	0	209	CR	PRIMATES	CHEIROGALEIDAE	Microcebus	Microcebus marohita				32363611.256835937500000	30067.948964325893030	812
422	2020.000000000000000	Cheirogaleus major	54778911	465	0.000000000000000	0	210	DD	PRIMATES	CHEIROGALEIDAE	Cheirogaleus	Cheirogaleus major				7096969547.892578125000000	1386974.969892501598224	4619
423	2020.000000000000000	Microcebus rufus	59544947	466	0.000000000000000	0	211	VU	PRIMATES	CHEIROGALEIDAE	Microcebus	Microcebus rufus				3036868107.374023437500000	418940.987580845539924	4889
424	2018.000000000000000	Plecturocebus vieirai	70330181	467	0.000000000000000	0	212	DD	PRIMATES	PITHECIIDAE	Plecturocebus	Plecturocebus vieirai				930250639.718261718750000	187276.406657484709285	2098
425	2018.000000000000000	Cebus leucocephalus	70333164	117	89446252.000000000000000	117	0	VU	PRIMATES	CEBIDAE	Cebus	Cebus leucocephalus	Mendieta-Giraldo et al., 2021	http://doi.org/10.11609/jott.6673.13.3.17865-17874	ecotone with mangroves cebus algifrons or C. vesicolor	64062502355.004882812500000	2220649.101430867798626	775
426	2018.000000000000000	Pithecia hirsuta	70606542	469	0.000000000000000	0	214	DD	PRIMATES	PITHECIIDAE	Pithecia	Pithecia hirsuta				170859069655.763671875000000	2330126.343627411406487	4357
427	2018.000000000000000	Pithecia monachus	70609726	470	0.000000000000000	0	215	LC	PRIMATES	PITHECIIDAE	Pithecia	Pithecia monachus				199278754173.489257812500000	3288010.261907170526683	6469
428	2018.000000000000000	Pithecia inusta	70609849	471	0.000000000000000	0	216	LC	PRIMATES	PITHECIIDAE	Pithecia	Pithecia inusta				143299045371.855468750000000	1709579.860242530703545	4831
429	2018.000000000000000	Pithecia cazuzai	70609874	472	0.000000000000000	0	217	DD	PRIMATES	PITHECIIDAE	Pithecia	Pithecia cazuzai				10155983339.687744140625000	595111.393630127538927	323
430	2018.000000000000000	Pithecia isabela	70609893	473	0.000000000000000	0	218	DD	PRIMATES	PITHECIIDAE	Pithecia	Pithecia isabela				29689061286.268798828125000	879597.587644760613330	649
431	2018.000000000000000	Pithecia mittermeieri	70610693	474	0.000000000000000	0	219	VU	PRIMATES	PITHECIIDAE	Pithecia	Pithecia mittermeieri				865593609524.071289062500000	5249038.357865962199867	676
432	2018.000000000000000	Pithecia pissinattii	70610729	476	0.000000000000000	0	221	DD	PRIMATES	PITHECIIDAE	Pithecia	Pithecia pissinattii				157200725808.308593750000000	2375819.034542510751635	302
433	2008.000000000000000	Pithecia irrorata	70610758	477	0.000000000000000	0	222	DD	PRIMATES	PITHECIIDAE	Pithecia	Pithecia irrorata				1254828665651.583740234375000	6862956.220691686496139	1864
434	2019.000000000000000	Paragalago granti	91970347	173	734619570.000000000000000	173	0	LC	PRIMATES	GALAGIDAE	Paragalago	Paragalago granti	Svensson, Bersacola, Mills et a., 2017	https://doi.org/10.1002/ajpa.23175	shore Mozambique pdf AP	409855284279.668945312500000	6955712.707199568860233	33949
435	2020.000000000000000	Perodicticus potto	91995408	213	1710337093.000000000000000	213	0	LC	PRIMATES	LORISIDAE	Perodicticus	Perodicticus potto	Ohimain, Izah & Otobotekere, 2014	https://doi.org/10.11648/j.ijema.20140202.13	wetland and flood plain	695860095439.625000000000000	8078492.214220063760877	39853
436	2020.000000000000000	Papio cynocephalus	92250442	178	862525273.000000000000000	178	0	LC	PRIMATES	CERCOPITHECIDAE	Papio	Papio cynocephalus	Winder, 2013	https://doi.org/10.1159/000362545	paper classifies mangroves as aquatic	1729682154522.993896484375000	11839449.791851788759232	77319
437	2019.000000000000000	Cercopithecus pogonias	92411527	222	2394246745.000000000000000	222	0	NT	PRIMATES	CERCOPITHECIDAE	Cercopithecus	Cercopithecus pogonias	Nowak, 2012	http://doi.org/10.1159/000339810		1112061041699.125000000000000	8506567.559133747592568	4778
438	2019.000000000000000	Cercopithecus wolfi	92466239	481	0.000000000000000	0	226	NT	PRIMATES	CERCOPITHECIDAE	Cercopithecus	Cercopithecus wolfi				717363540040.068603515625000	4812879.558929785154760	144
439	2020.000000000000000	Piliocolobus semlikiensis	92657343	482	0.000000000000000	0	227	VU	PRIMATES	CERCOPITHECIDAE	Piliocolobus	Piliocolobus semlikiensis				54454273332.706604003906250	1344634.374349626014009	81
440	2018.000000000000000	Hoolock leuconedys	118355453	483	0.000000000000000	0	228	VU	PRIMATES	HYLOBATIDAE	Hoolock	Hoolock leuconedys				137440031404.966796875000000	2028347.210871689720079	69
441	2018.000000000000000	Hoolock tianxing	118355648	15	86665.000000000000000	15	0	EN	PRIMATES	HYLOBATIDAE	Hoolock	Hoolock tianxing	Ahsan, 2000	https://www.researchgate.net/profile/M-Ahsan-5/publication/237745822_Socio-ecology_of_the_hoolock_gi	request his phd thesis. Only available at researchgate	310731481787.685546875000000	4241801.145119075663388	1019
442	2017.000000000000000	Pongo tapanuliensis	120588639	484	0.000000000000000	0	229	CR	PRIMATES	HOMINIDAE	Pongo	Pongo tapanuliensis				1031847406.329833984375000	541113.986864026286639	1254
443	2017.000000000000000	Pongo abelii	121097935	486	0.000000000000000	0	231	CR	PRIMATES	HOMINIDAE	Pongo	Pongo abelii				18158579339.547607421875000	4530866.347997233271599	3875
444	2018.000000000000000	Plecturocebus cupreus	127530593	489	0.000000000000000	0	234	LC	PRIMATES	PITHECIIDAE	Plecturocebus	Plecturocebus cupreus				792018263084.159179687500000	4402114.252301301807165	954
445	2020.000000000000000	Piliocolobus badius	161247840	183	994240282.000000000000000	183	0	EN	PRIMATES	CERCOPITHECIDAE	Piliocolobus	Piliocolobus badius	Galat-Luong&Galat, 2003	https://doi.org/10.1007/s10764-005-4367-x	verify the classification	352852616667.947082519531250	12892702.681923346593976	130476
446	2020.000000000000000	Leontocebus fuscus	42693	407	0.000000000000000	0	152	LC	PRIMATES	CALLITRICHIDAE	Leontocebus	Leontocebus fuscus				117224464342.492248535156250	2206647.115622499957681	334
447	2020.000000000000000	Leontocebus lagonotus	43950	413	0.000000000000000	0	158	LC	PRIMATES	CALLITRICHIDAE	Leontocebus	Leontocebus lagonotus				202096140760.440917968750000	2368359.130231540650129	570
448	2020.000000000000000	Leontocebus illigeri	43952	414	0.000000000000000	0	159	NT	PRIMATES	CALLITRICHIDAE	Leontocebus	Leontocebus illigeri				82176636074.350585937500000	1502421.469550502486527	390
449	2020.000000000000000	Leontocebus nigrifrons	43953	415	0.000000000000000	0	160	LC	PRIMATES	CALLITRICHIDAE	Leontocebus	Leontocebus nigrifrons				48796413794.109619140625000	1407937.319335174281150	356
450	2020.000000000000000	Saimiri sciureus	43968	210	1617197153.000000000000000	210	0	LC	PRIMATES	CEBIDAE	Saimiri	Saimiri sciureus	Santos & Bridgeman, 2019	https://doi.org/10.1017/9781316466780.009		965030552834.335693359375000	4838033.453669277951121	7402
451	2020.000000000000000	Cacajao ayresi	136419	431	0.000000000000000	0	176	LC	PRIMATES	PITHECIIDAE	Cacajao	Cacajao ayresi				6410283488.815551757812500	383116.819761956750881	81
452	2020.000000000000000	Colobus caudatus	136858	449	0.000000000000000	0	194	VU	PRIMATES	CERCOPITHECIDAE	Colobus	Colobus caudatus				4710693763.968261718750000	346246.531012707040645	54
453	2020.000000000000000	Cebuella niveiventris	136865	450	0.000000000000000	0	195	VU	PRIMATES	CALLITRICHIDAE	Cebuella	Cebuella niveiventris				1207739845059.222167968750000	5692574.777031039819121	567
454	2020.000000000000000	Presbytis sumatranus	136912	124	139200265.000000000000000	124	0	EN	PRIMATES	CERCOPITHECIDAE	Presbytis	Presbytis sumatranus	Nowak, 2012	http://doi.org/10.1159/000339810		54494460078.869522094726562	1312131.990438678767532	676
455	2020.000000000000000	Cebuella pygmaea	136926	453	0.000000000000000	0	198	VU	PRIMATES	CALLITRICHIDAE	Cebuella	Cebuella pygmaea				501250796947.945556640625000	4199970.645869933068752	337
456	2020.000000000000000	Chiropotes sagulatus	70330167	34	879363.000000000000000	34	0	LC	PRIMATES	PITHECIIDAE	Chiropotes	Chiropotes sagulatus	NP			831281068756.023437500000000	4222894.286655188538134	500
457	2020.000000000000000	Cebus unicolor	70333194	468	0.000000000000000	0	213	VU	PRIMATES	CEBIDAE	Cebus	Cebus unicolor				1436857325254.398925781250000	6620352.282766073010862	1592
458	2020.000000000000000	Alouatta seniculus	70547436	156	388452827.000000000000000	156	0	LC	PRIMATES	ATELIDAE	Alouatta	Alouatta seniculus	Santos & Bridgeman, 2019	https://doi.org/10.1017/9781316466780.009		2306257725052.441406250000000	13140133.550697956234217	22506
459	2020.000000000000000	Pithecia rylandsi	70610711	475	0.000000000000000	0	220	VU	PRIMATES	PITHECIIDAE	Pithecia	Pithecia rylandsi				129050484421.861328125000000	2562290.186078111641109	260
460	2020.000000000000000	Saguinus ursulus	70610874	224	2431059256.000000000000000	224	0	VU	PRIMATES	CALLITRICHIDAE	Saguinus	Saguinus ursulus	Fernandes, 1991	https://doi.org/10.1007/BF02381944	reclassified: Saguinus niger: Groves, 2001	322385772656.096191406250000	7058136.284460511058569	57220
461	2020.000000000000000	Saimiri collinsi	70610928	227	2617703582.000000000000000	227	0	LC	PRIMATES	CEBIDAE	Saimiri	Saimiri collinsi	Mendes, 2019	http://bdta.ufra.edu.br/jspui/bitstream/123456789/1693/1/Avalia%C3%A7%C3%A3o%20do%20fator%20social%2	Map show mangroves, phd	929094576639.505615234375000	9443363.353900466114283	63376
462	2020.000000000000000	Cebus capucinus	81257277	220	2119947350.000000000000000	220	0	VU	PRIMATES	CEBIDAE	Cebus	Cebus capucinus	Santos & Bridgeman, 2019	https://doi.org/10.1017/9781316466780.009		215701403936.775878906250000	7615772.285907307639718	39527
463	2020.000000000000000	Cebus imitator	81265980	208	1525279019.000000000000000	208	0	VU	PRIMATES	CEBIDAE	Cebus	Cebus imitator	McKinney, 2014	https://doi.org/10.1007/s10764-014-9769-1		285299610657.845703125000000	8892415.044889111071825	62234
464	2020.000000000000000	Cebus olivaceus	81384371	212	1691795421.000000000000000	212	0	LC	PRIMATES	CEBIDAE	Cebus	Cebus olivaceus	Santos & Bridgeman, 2019	https://doi.org/10.1017/9781316466780.009		970779144718.029296875000000	6904075.911305407993495	27455
465	2020.000000000000000	Sciurocheirus makandensis	91979463	478	0.000000000000000	0	223	DD	PRIMATES	GALAGIDAE	Sciurocheirus	Sciurocheirus makandensis				10286448570.623264312744141	535688.273444712162018	753
466	2020.000000000000000	Erythrocebus baumstarki	92252436	479	0.000000000000000	0	224	CR	PRIMATES	CERCOPITHECIDAE	Erythrocebus	Erythrocebus baumstarki				14301425540.924865722656250	730337.068631873931736	57
467	2018.000000000000000	Cercopithecus lomamiensis	92401376	480	0.000000000000000	0	225	VU	PRIMATES	CERCOPITHECIDAE	Cercopithecus	Cercopithecus lomamiensis				19762240446.765502929687500	837376.178241339628585	343
468	2020.000000000000000	Nomascus annamensis	120659170	485	0.000000000000000	0	230	EN	PRIMATES	HYLOBATIDAE	Nomascus	Nomascus annamensis				41527839693.601562500000000	2651993.857022027950734	662
469	2020.000000000000000	Plecturocebus miltoni	127530569	487	0.000000000000000	0	232	DD	PRIMATES	PITHECIIDAE	Plecturocebus	Plecturocebus miltoni				64751354759.806152343750000	1408847.152779496274889	16728
470	2020.000000000000000	Plecturocebus urubambensis	127530581	488	0.000000000000000	0	233	LC	PRIMATES	PITHECIIDAE	Plecturocebus	Plecturocebus urubambensis				22714146333.668945312500000	982762.161719901952893	9031
471	2020.000000000000000	Plecturocebus toppini	127530624	490	0.000000000000000	0	235	LC	PRIMATES	PITHECIIDAE	Plecturocebus	Plecturocebus toppini				303173465722.459960937500000	3182467.798282963689417	8227
472	2020.000000000000000	Nomascus gabriellae	128073282	491	0.000000000000000	0	236	EN	PRIMATES	HYLOBATIDAE	Nomascus	Nomascus gabriellae				41772957160.073242187500000	3075837.398566449526697	369
473	2020.000000000000000	Cacajao melanocephalus	160875418	492	0.000000000000000	0	237	LC	PRIMATES	PITHECIIDAE	Cacajao	Cacajao melanocephalus				477027018591.556396484375000	4149092.028949735686183	572
474	2020.000000000000000	Lagothrix lagothricha	160881218	493	0.000000000000000	0	238	VU	PRIMATES	ATELIDAE	Lagothrix	Lagothrix lagothricha				2623211124955.300781250000000	16832037.732215352356434	18240
475	2021.000000000000000	Leontocebus fuscicollis	160885500	494	0.000000000000000	0	239	LC	PRIMATES	CALLITRICHIDAE	Leontocebus	Leontocebus fuscicollis				441471707152.625854492187500	7388041.763110589236021	1998
476	2020.000000000000000	Saguinus niger	160901052	138	220988544.000000000000000	138	0	VU	PRIMATES	CALLITRICHIDAE	Saguinus	Saguinus niger	Fernandes, 1991	https://doi.org/10.1007/BF02381944		285113722360.058654785156250	3263465.420775028411299	5985
477	2020.000000000000000	Leontocebus weddelli	160939221	495	0.000000000000000	0	240	LC	PRIMATES	CALLITRICHIDAE	Leontocebus	Leontocebus weddelli				621393777914.949707031250000	5603959.599098510108888	889
478	2020.000000000000000	Saimiri cassiquiarensis	160940148	496	0.000000000000000	0	241	LC	PRIMATES	CEBIDAE	Saimiri	Saimiri cassiquiarensis				1852146122783.578125000000000	9042465.494711782783270	1004
479	2020.000000000000000	Tarsius spectrumgurskyae	162336422	108	60451374.000000000000000	108	0	VU	PRIMATES	TARSIIDAE	Tarsius	Tarsius spectrumgurskyae	Rizki, 2020	https://doi.org/10.13057/biodiv/d210214	replaces Tarsius Manado, mangrove species but not mangrove mentioned	15575899718.656982421875000	905522.292983224149793	825
480	2020.000000000000000	Tarsius supriatnai	162336881	113	74473260.000000000000000	113	0	VU	PRIMATES	TARSIIDAE	Tarsius	Tarsius supriatnai	NP			18690385618.546142578125000	1050003.985768570099026	1050
481	2020.000000000000000	Tarsius niemitzi	162337005	77	22222363.000000000000000	77	0	EN	PRIMATES	TARSIIDAE	Tarsius	Tarsius niemitzi	NP			667277642.676147460937500	453582.277595723106060	643
482	2020.000000000000000	Tarsius tarsier	162369551	151	341802844.000000000000000	151	0	VU	PRIMATES	TARSIIDAE	Tarsius	Tarsius tarsier	Santos et al., 2019	https://doi.org/10.1017/9781316466780		38035398075.216552734375000	2718700.685456811916083	2766
483	2020.000000000000000	Tarsius fuscus	162369593	75	21063525.000000000000000	75	0	VU	PRIMATES	TARSIIDAE	Tarsius	Tarsius fuscus	NP			20194270303.292968750000000	882532.077285456238315	773
484	2020.000000000000000	Nycticebus menagensis	163013860	251	7673754445.000000000000000	251	0	VU	PRIMATES	LORISIDAE	Nycticebus	Nycticebus menagensis	Blackham, G. (2005).	https://www.borneonaturefoundation.org/wp-content/uploads/2016/02/Grace-Blackham-2005-Pilot-survey-o	refers to peat swamp	734367431984.865234375000000	9252652.819264160469174	8352
485	2020.000000000000000	Nycticebus kayan	163015583	243	4283646421.000000000000000	243	0	VU	PRIMATES	LORISIDAE	Nycticebus	Nycticebus kayan	Thorn, J. S., Nijman, V., Smith, D., & Nekaris, K. A. I. (2009)	https://doi.org/10.1111/j.1472-4642.2008.00535.x	Nycticebus as a whole (not jusy kayan which is one of 6)	256644095411.514251708984375	5434504.991586688905954	4633
486	2020.000000000000000	Nycticebus bancanus	163015864	154	364754142.000000000000000	154	0	CR	PRIMATES	LORISIDAE	Nycticebus	Nycticebus bancanus	Triandhika et al., 2020	https://ijobb.esaunggul.ac.id/index.php/IJOBB/article/view/52/56	81-0014 doc has a map that seems mangrove location. not in english	11621848568.617431640625000	849029.697928571607918	778
487	2020.000000000000000	Nycticebus borneanus	163015906	185	1028559675.000000000000000	185	0	VU	PRIMATES	LORISIDAE	Nycticebus	Nycticebus borneanus	Supriatna & Ramadhan, 2016	Book. Kata Pengantar	ISBN:9786024332167, 6024332165 previous classification N. coucang	226258231611.802429199218750	3163863.501862202771008	1294
488	2020.000000000000000	Nycticebus coucang	163017685	229	2888651790.000000000000000	229	0	EN	PRIMATES	LORISIDAE	Nycticebus	Nycticebus coucang	Meijaard & Nijman, 2003	https://doi.org/10.1046/j.1523-1739.2003.01547.x		445676687949.047485351562500	7549558.609419588930905	5522
489	2020.000000000000000	Nycticebus hilleri	163019804	142	234733968.000000000000000	142	0	EN	PRIMATES	LORISIDAE	Nycticebus	Nycticebus hilleri	NP		Changed classification Nycticebus coucang	68537641423.856201171875000	1617866.131708073196933	1166
490	2020.000000000000000	Cheirogaleus shethi	163020756	497	0.000000000000000	0	242	EN	PRIMATES	CHEIROGALEIDAE	Cheirogaleus	Cheirogaleus shethi				924258740.809570312500000	526700.855252761975862	326
491	2020.000000000000000	Cheirogaleus crossleyi	163021377	498	0.000000000000000	0	243	VU	PRIMATES	CHEIROGALEIDAE	Cheirogaleus	Cheirogaleus crossleyi				22968921768.617187500000000	1342934.366855512373149	215
492	2020.000000000000000	Cheirogaleus andysabini	163021607	499	0.000000000000000	0	244	EN	PRIMATES	CHEIROGALEIDAE	Cheirogaleus	Cheirogaleus andysabini				650568153.723632812500000	108320.918372986008762	17
493	2020.000000000000000	Cheirogaleus grovesi	163021927	500	0.000000000000000	0	245	DD	PRIMATES	CHEIROGALEIDAE	Cheirogaleus	Cheirogaleus grovesi				1083109406.907226562500000	213860.327927800914040	69
494	2020.000000000000000	Cheirogaleus lavasoensis	163022131	501	0.000000000000000	0	246	EN	PRIMATES	CHEIROGALEIDAE	Cheirogaleus	Cheirogaleus lavasoensis				84405349.500000000000000	63832.241560010123067	64
495	2020.000000000000000	Cheirogaleus thomasi	163022885	502	0.000000000000000	0	247	EN	PRIMATES	CHEIROGALEIDAE	Cheirogaleus	Cheirogaleus thomasi				163308944.436523437500000	128432.461877147259656	1731
496	2020.000000000000000	Cheirogaleus medius	163023599	29	442791.000000000000000	29	0	VU	PRIMATES	CHEIROGALEIDAE	Cheirogaleus	Cheirogaleus medius	Hawkins, Durbin & Reid, 1998	https://doi.org/10.1159/000021649	not found	10282164791.346679687500000	1317896.571817211806774	83
497	2020.000000000000000	Microcebus tanosi	163024481	503	0.000000000000000	0	248	EN	PRIMATES	CHEIROGALEIDAE	Microcebus	Microcebus tanosi				925192645.853515625000000	182104.216091625305125	46
498	2020.000000000000000	Microcebus ganzhorni	163313085	504	0.000000000000000	0	249	EN	PRIMATES	CHEIROGALEIDAE	Microcebus	Microcebus ganzhorni				188285594.440429687500000	159085.615329333930276	1105
499	2020.000000000000000	Microcebus manitatra	163313848	505	0.000000000000000	0	250	CR	PRIMATES	CHEIROGALEIDAE	Microcebus	Microcebus manitatra				31075568.119140625000000	38100.014934802304197	66
500	2020.000000000000000	Microcebus boraha	163314140	506	0.000000000000000	0	251	DD	PRIMATES	CHEIROGALEIDAE	Microcebus	Microcebus boraha				186710626.504882812500000	146954.347296590392943	632
501	2020.000000000000000	Microcebus murinus	163314248	141	228784480.000000000000000	141	0	LC	PRIMATES	CHEIROGALEIDAE	Microcebus	Microcebus murinus	Rasoloarison, Goodman & Ganzhorn, 2000	https://doi.org/10.1023/A:1005511129475		103269378352.196289062500000	5340820.463918880559504	2085
502	2020.000000000000000	Microcebus simmonsi	163314538	507	0.000000000000000	0	252	EN	PRIMATES	CHEIROGALEIDAE	Microcebus	Microcebus simmonsi				816807578.464843750000000	154378.442079011612805	35
503	2020.000000000000000	Galagoides kumbirensis	164378198	508	0.000000000000000	0	253	NT	PRIMATES	GALAGIDAE	Galagoides	Galagoides kumbirensis				19471664658.351196289062500	871911.668342528282665	49
504	2020.000000000000000	Semnopithecus hypoleucos	167543916	14	68212.000000000000000	14	0	LC	PRIMATES	CERCOPITHECIDAE	Semnopithecus	Semnopithecus hypoleucos	NP		it has multiple poipular names, Tropical rain forest, dry deciduous forest, moist deciduous forest	447405079337.397460937500000	3383566.374956083949655	10007
505	2020.000000000000000	Semnopithecus priam	167546892	67	14086362.000000000000000	67	0	NT	PRIMATES	CERCOPITHECIDAE	Semnopithecus	Semnopithecus priam	Nahallage & Huffman, 2013	https://doi.org/10.1007/978-1-4614-3967-7_9	read again	199782374299.582031250000000	3632236.874270779546350	8212
506	2020.000000000000000	Mico munduruku	172269376	509	0.000000000000000	0	254	VU	PRIMATES	CALLITRICHIDAE	Mico	Mico munduruku				54355846289.658203125000000	932114.575952838989906	6558
507	2020.000000000000000	Plecturocebus grovesi	172272064	510	0.000000000000000	0	255	CR	PRIMATES	PITHECIIDAE	Plecturocebus	Plecturocebus grovesi				106492909522.603515625000000	1871748.095847419695929	14939
508	2020.000000000000000	Plecturocebus parecis	172274032	511	0.000000000000000	0	256	NT	PRIMATES	PITHECIIDAE	Plecturocebus	Plecturocebus parecis				60563668270.084960937500000	1290766.180306055350229	765
509	2020.000000000000000	Sapajus apella	172351505	242	4210759586.000000000000000	242	0	LC	PRIMATES	CEBIDAE	Sapajus	Sapajus apella	Santos & Bridgeman, 2019	https://doi.org/10.1017/9781316466780.009		6102223476107.587890625000000	20203920.446861442178488	34614
510	2020.000000000000000	Erythrocebus patas	174391079	148	319947518.000000000000000	148	0	NT	PRIMATES	CERCOPITHECIDAE	Erythrocebus	Erythrocebus patas	Zucker, 1989	https://www.researchgate.net/publication/20375200_Studies_of_free-ranging_patas_monkeys_at_La_Pargue	posted as image at research gate	6921583422856.025390625000000	27084251.104156669229269	155083
511	2021.000000000000000	Presbytis hosei	175648870	168	551667625.000000000000000	168	0	VU	PRIMATES	CERCOPITHECIDAE	Presbytis	Presbytis hosei	Schulze & Beck, 1999	https://www.researchgate.net/profile/Christian-Schulze/publication/281524602_A_record_of_Proboscis_M	pdf AP	126457539092.724609375000000	2162331.392138734925538	949
